# Supplementary material for: Genome-wide DNA methylation changes in human spermatogenesis
Source: Am J Hum Genet. 2024 May 16;111(6):1125–39. doi: 10.1016/j.ajhg.2024.04.017 (PMC11179423; doi:10.1016/j.ajhg.2024.04.017)
Supplement: Table S4. Statistics and lists of DMRs in cells from control samples [file mmc5.xlsx]

## Sheet: Tabelle1
Table S4: Statistics for methylation difference in the DMRs of the different comparisons.
Comparison	Mean methylation difference	Mean methylation difference (absolute)	Median	Variance	Min	Max
DMRs_UndiffvsDiff	0,0204	0,2355	0,2023	0,056	-0,3232	0,3689
DMRs_Diffvs4C	0,2223	0,2223	0,2133	0,0013	0,2	0,6606
DMRs_4Cvs1C	-0,217	0,2171	-0,2121	0,0003	-0,3439	0,2172
DMRs_Undiffvs1C	0,4072	0,4139	0,4002	0,0193	-0,2875	0,8107
DMRs_Diffvs1C	0,3569	0,3626	0,358	0,0127	-0,324	0,6597
DMRs_Undiffvs4C	0,2292	0,2301	0,2129	0,0046	-0,2894	0,7518

## Sheet: DMRs_UndiffvsDiff
Table S4: Differentially methylated regions (DMRs) of the CTR Undiff vs Diff comparison.
seqnames	start	end	width	num_cpgs	diff	qValue	tool	length	cgi_overlap	gene_overlap	gene_name	promoter_overlap	promoter_name	num_repeats	mean_cov
1	934630	935062	433	16	-0.298282	0.0042719	metilene	432	TRUE	TRUE	SAMD11	FALSE		0	6.115
1	934940	935080	141	9	-0.263737	NA	camel	140	TRUE	TRUE	SAMD11	FALSE		0	16.285
1	4974803	4975072	270	8	-0.240995	NA	camel	269	FALSE	TRUE	LINC02781	FALSE		0	19.635
1	26141085	26141303	219	14	0.235439	0.0043144	metilene	218	FALSE	FALSE		FALSE		1	21.205
1	26141087	26141305	219	14	0.243069	NA	camel	218	FALSE	FALSE		FALSE		1	21.2017
9	28368721	28368876	156	11	0.236633	NA	camel	155	FALSE	TRUE	LINGO2	FALSE		1	20.0933
X	33145926	33146034	109	6	-0.260194	NA	camel	108	FALSE	TRUE	DMD	FALSE		1	11.38
X	36859295	36859493	199	6	-0.244423	NA	camel	198	FALSE	TRUE	AL592156.1	FALSE		0	10.79
1	54004313	54004538	226	15	-0.212658	3.18e-05	metilene	225	FALSE	FALSE		FALSE		1	25.2417
4	58277550	58277720	171	9	0.214245	NA	camel	170	FALSE	FALSE		FALSE		1	19.1833
7	60924511	60924610	100	7	0.281646	NA	camel	99	FALSE	FALSE		FALSE		0	15.485
X	72184860	72185005	146	10	-0.249949	NA	camel	145	FALSE	TRUE	PIN4	FALSE		1	10.4183
3	77381053	77381143	91	5	0.204497	NA	camel	90	FALSE	TRUE	ROBO2	FALSE		1	18.9617
1	103281837	103281884	48	5	0.204036	NA	camel	47	FALSE	FALSE		FALSE		1	17.79
2	122527740	122527891	152	13	0.227569	NA	camel	151	FALSE	TRUE	AC011246.1	FALSE		1	19.1167
2	123240639	123240700	62	6	0.289832	NA	camel	61	FALSE	FALSE		FALSE		1	23.9017
6	127940332	127940459	128	7	0.20025	NA	camel	127	FALSE	FALSE		FALSE		1	19.6433
X	149720354	149720459	106	9	-0.240565	NA	camel	105	FALSE	FALSE		FALSE		2	11.8233
1	155578579	155578666	88	7	-0.209748	NA	camel	87	FALSE	FALSE		FALSE		1	15.8617
6	155989696	155989849	154	12	-0.238149	NA	camel	153	FALSE	TRUE	AL589693.1	FALSE		1	18.55
3	156238141	156238219	79	9	-0.215104	NA	camel	78	FALSE	TRUE	KCNAB1,AC091607.2	FALSE		1	20.2617
6	156761426	156761573	148	8	-0.22742	NA	camel	147	FALSE	FALSE		FALSE		1	19.025
2	194176668	194176757	90	8	0.259773	NA	camel	89	FALSE	FALSE		FALSE		1	11.2467
12	4932798	4933033	236	5	0.265865	NA	camel	235	FALSE	TRUE	AC005906.2	FALSE		1	18.94
X	11315347	11315502	156	8	0.244185	NA	camel	155	FALSE	TRUE	ARHGAP6	FALSE		1	9.2
7	17483114	17483201	88	5	0.202222	NA	camel	87	FALSE	TRUE	AC019117.2	FALSE		1	19.655
X	142276605	142276655	51	6	0.215377	NA	camel	50	FALSE	TRUE	AL031073.2	FALSE		1	10.4633
2	5095813	5095947	135	5	0.202656	NA	camel	134	FALSE	FALSE		FALSE		1	21.2133
11	5699384	5699526	143	15	0.221818	NA	camel	142	FALSE	TRUE	TRIM5,TRIM22	FALSE		1	12.7133
5	31505169	31505486	318	8	0.220618	NA	camel	317	FALSE	TRUE	DROSHA	FALSE		0	22.9567
7	47959457	47959554	98	12	0.368945	0.00029037	metilene	97	FALSE	FALSE		FALSE		0	5.78333
X	70179724	70179872	149	10	0.211372	NA	camel	148	FALSE	TRUE	DGAT2L6	FALSE		1	9.98167
X	121195494	121195547	54	5	0.221447	NA	camel	53	FALSE	TRUE	AC002377.1	FALSE		1	7.69667
X	124145433	124145862	430	8	0.220734	NA	camel	429	FALSE	TRUE	STAG2	FALSE		2	10.9333
X	5307119	5307539	421	5	-0.242958	NA	camel	420	FALSE	FALSE		FALSE		0	10.6933
X	23375530	23375578	49	6	-0.266125	NA	camel	48	FALSE	TRUE	PTCHD1	FALSE		1	10.7433
21	30357540	30357597	58	6	-0.201446	NA	camel	57	FALSE	FALSE		FALSE		1	19.4733
1	32297979	32298085	107	9	-0.234698	NA	camel	106	FALSE	TRUE	HDAC1	FALSE		1	19.9033
X	32756981	32757623	643	9	-0.226445	NA	camel	642	FALSE	TRUE	DMD	FALSE		2	10.2967
X	35925234	35925332	99	6	-0.223147	NA	camel	98	FALSE	TRUE	CFAP47	FALSE		1	11.215
1	39025394	39025506	113	8	-0.212345	NA	camel	112	FALSE	FALSE		TRUE	NDUFS5	1	20.2867
21	42166162	42166360	199	10	-0.237077	NA	camel	198	FALSE	FALSE		FALSE		1	27.1883
X	86390713	86391052	340	8	-0.239402	NA	camel	339	FALSE	TRUE	DACH2	FALSE		2	11.1167
X	92964967	92965090	124	9	-0.245992	NA	camel	123	FALSE	FALSE		FALSE		1	11.96
X	29955492	29955588	97	6	0.222263	NA	camel	96	FALSE	TRUE	IL1RAPL1	FALSE		0	11.6717
11	30913053	30913197	145	7	0.202329	NA	camel	144	FALSE	TRUE	DCDC1	FALSE		1	23.1417
X	48884990	48885099	110	8	0.228769	NA	camel	109	FALSE	FALSE		FALSE		1	16.8333
12	57904872	57904944	73	5	0.200136	NA	camel	72	FALSE	FALSE		FALSE		1	21.075
16	82432267	82432532	266	6	0.203812	NA	camel	265	FALSE	FALSE		FALSE		0	21.945
X	91564386	91564453	68	5	0.263602	NA	camel	67	FALSE	FALSE		FALSE		1	10.1417
11	97898268	97898365	98	7	0.256833	NA	camel	97	FALSE	TRUE	LINC02713	FALSE		1	19.2
X	100661009	100661599	591	9	0.274375	NA	camel	590	FALSE	TRUE	SRPX2	FALSE		2	11.92
10	114497278	114497451	174	9	0.205614	NA	camel	173	FALSE	TRUE	ABLIM1	FALSE		1	20.6883
11	127824610	127824725	116	10	0.204988	NA	camel	115	FALSE	FALSE		FALSE		1	18.0383
X	142745632	142745763	132	7	0.231183	NA	camel	131	FALSE	FALSE		FALSE		1	12.5167
X	152048409	152048558	150	7	0.238054	NA	camel	149	FALSE	FALSE		FALSE		1	9.095
6	157374654	157374719	66	6	0.264568	NA	camel	65	FALSE	FALSE		FALSE		1	21.865
6	33497115	33497233	119	8	-0.217095	NA	camel	118	FALSE	FALSE		FALSE		2	19.8467
10	50835972	50836217	246	10	-0.225594	NA	camel	245	FALSE	TRUE	A1CF	FALSE		0	21.5167
10	61983948	61984033	86	7	-0.32319	NA	camel	85	FALSE	TRUE	ARID5B	FALSE		1	8.31167
3	83939141	83939414	274	5	-0.259741	NA	camel	273	FALSE	FALSE		FALSE		2	15.1633
15	95990570	95990731	162	5	-0.202486	NA	camel	161	FALSE	TRUE	AC012409.2	TRUE	AC012409.2	0	22.9217
7	147560082	147560164	83	6	-0.210034	NA	camel	82	FALSE	TRUE	CNTNAP2	FALSE		1	14.1383
3	188051826	188052066	241	8	-0.212677	NA	camel	240	FALSE	FALSE		FALSE		0	14.9883

## Sheet: DMRs_Diffvs4C
Table S4: Differentially methylated regions (DMRs) of the CTR Diff vs 4C comparison.
seqnames	start	end	width	num_cpgs	diff	qValue	tool	length	cgi_overlap	gene_overlap	gene_name	promoter_overlap	promoter_name	num_repeats	mean_cov
4	79291151	79291714	564	12	0.200001	0.014694	metilene	563	FALSE	TRUE	LINC01088,NAA11	FALSE		2	21.6717
3	155344795	155346747	1953	13	0.200003	0.00040021	metilene	1952	FALSE	FALSE		FALSE		3	23.0867
4	84905108	84905682	575	10	0.200006	0.014627	metilene	574	FALSE	TRUE	WDFY3	FALSE		2	23.105
6	156696968	156699600	2633	24	0.200009	5.61e-09	metilene	2632	FALSE	FALSE		FALSE		3	24.755
5	38490217	38490940	724	11	0.20001	0.035336	metilene	723	FALSE	TRUE	LIFR	TRUE	LIFR	1	21.535
12	47072567	47073742	1176	9	0.200013	0.034451	metilene	1175	FALSE	FALSE		FALSE		1	25.3717
8	19425106	19425773	668	14	0.200014	9.13e-05	metilene	667	FALSE	TRUE	CSGALNACT1	FALSE		2	23.4483
12	115072185	115073100	916	19	0.200014	5.06e-08	metilene	915	FALSE	FALSE		FALSE		1	25.3683
4	54834906	54835993	1088	12	0.200015	0.0038087	metilene	1087	FALSE	FALSE		FALSE		3	21.2833
3	189403053	189403890	838	10	0.200019	0.017076	metilene	837	FALSE	FALSE		FALSE		1	20.0217
15	35052974	35053182	209	17	0.200023	0.041251	metilene	208	FALSE	FALSE		FALSE		1	16.5417
6	156350138	156351499	1362	12	0.20003	0.00014184	metilene	1361	FALSE	TRUE	AL589693.1,AL512658.2	TRUE	AL512658.2	2	25.2267
17	8883812	8884314	503	10	0.200032	0.007476	metilene	502	FALSE	TRUE	PIK3R5	TRUE	PIK3R5	2	26.5533
12	17667491	17669353	1863	26	0.200033	3.18e-10	metilene	1862	FALSE	TRUE	AC048352.1	FALSE		8	24.4483
2	223692919	223694319	1401	20	0.200034	1.13e-08	metilene	1400	FALSE	FALSE		FALSE		5	22.0633
5	138279110	138279316	207	10	0.200035	0.0029579	metilene	206	FALSE	FALSE		FALSE		2	19.925
4	54686627	54687418	792	15	0.200036	0.00014153	metilene	791	FALSE	TRUE	KIT	FALSE		2	21.7267
12	54991759	54992451	693	9	0.200041	0.012964	metilene	692	FALSE	FALSE		FALSE		2	25.305
16	5984282	5985909	1628	23	0.200044	0.00099531	metilene	1627	FALSE	TRUE	RBFOX1	FALSE		6	20.45
12	94152423	94153924	1502	17	0.200048	0.0028756	metilene	1501	FALSE	TRUE	PLXNC1	FALSE		1	24.1933
3	169456334	169457366	1033	14	0.200057	0.035614	metilene	1032	FALSE	TRUE	MECOM,MECOM-AS1	FALSE		1	22.7167
3	34063825	34064552	728	9	0.200065	0.0011581	metilene	727	FALSE	TRUE	LINC01811	FALSE		2	22.0367
5	73477939	73478618	680	14	0.200069	4.35e-05	metilene	679	FALSE	FALSE		FALSE		2	24.93
3	28580137	28581060	924	11	0.20007	0.0016413	metilene	923	FALSE	TRUE	AC098650.1,RBMS3	FALSE		2	24.1067
10	62007774	62009151	1378	14	0.200078	0.0012978	metilene	1377	FALSE	TRUE	ARID5B	FALSE		4	19.2517
13	23653999	23654831	833	12	0.200079	0.031198	metilene	832	FALSE	TRUE	TNFRSF19	FALSE		2	23.1767
2	111271446	111271930	485	10	0.20008	0.0032831	metilene	484	FALSE	TRUE	MIR4435-2HG,AC068491.2	FALSE		0	18.365
1	207415335	207415820	486	13	0.200081	0.012838	metilene	485	FALSE	TRUE	AL391597.1	TRUE	AL391597.1	5	21.6467
12	115437195	115438038	844	9	0.200083	0.034224	metilene	843	FALSE	FALSE		FALSE		1	23.9583
5	157080436	157080923	488	11	0.200089	0.031213	metilene	487	FALSE	FALSE		FALSE		1	26.0017
5	2102195	2102583	389	9	0.200095	0.033412	metilene	388	FALSE	TRUE	AC124852.1	TRUE	AC124852.1	1	24.02
7	47444619	47446173	1555	17	0.200096	2.94e-05	metilene	1554	FALSE	TRUE	TNS3	FALSE		1	22.1067
17	13044346	13046532	2187	30	0.200105	1.56e-08	metilene	2186	FALSE	FALSE		FALSE		3	23.165
12	62710016	62711270	1255	16	0.200125	1.15e-07	metilene	1254	FALSE	TRUE	PPM1H	FALSE		4	23.5183
15	96233116	96235027	1912	23	0.200129	1.91e-09	metilene	1911	FALSE	TRUE	AC012409.2,NR2F2-AS1	TRUE	NR2F2-AS1,LINC02157	5	24.4317
10	25067012	25068187	1176	12	0.200146	0.00086414	metilene	1175	FALSE	TRUE	AL512598.2	FALSE		3	21.1683
14	58118418	58120031	1614	15	0.200146	0.0044769	metilene	1613	FALSE	TRUE	ARMH4	FALSE		1	21.76
4	41839626	41840624	999	15	0.200148	0.00016667	metilene	998	FALSE	FALSE		FALSE		3	24.1567
4	185642673	185643641	969	12	0.200151	0.003598	metilene	968	FALSE	TRUE	SORBS2	FALSE		1	23.405
11	79600258	79601647	1390	20	0.200179	8.06e-06	metilene	1389	FALSE	FALSE		FALSE		3	23.59
6	8118219	8119158	940	11	0.200182	0.015154	metilene	939	FALSE	TRUE	AL355499.1	FALSE		4	21.35
6	134360896	134361157	262	11	0.200185	3.12e-05	metilene	261	FALSE	TRUE	LINC01010	FALSE		1	22.6883
9	101253248	101254393	1146	10	0.200208	0.034675	metilene	1145	FALSE	TRUE	PLPPR1	FALSE		4	23.225
19	30314299	30315008	710	14	0.200209	8.72e-05	metilene	709	FALSE	TRUE	ZNF536	FALSE		1	21.8083
14	58163004	58163863	860	9	0.200216	0.001145	metilene	859	FALSE	TRUE	ARMH4	FALSE		4	22.04
18	50857731	50859616	1886	27	0.200216	3.81e-11	metilene	1885	FALSE	FALSE		FALSE		5	23.345
X	4587107	4588896	1790	18	0.20022	0.0010029	metilene	1789	FALSE	FALSE		FALSE		1	11.1933
6	4947147	4947552	406	9	0.200233	0.0336	metilene	405	FALSE	TRUE	CDYL	FALSE		0	22.6133
7	144631860	144633150	1291	11	0.200234	0.0072415	metilene	1290	FALSE	TRUE	TPK1	FALSE		2	23.61
7	117166539	117167364	826	11	0.200239	0.0038971	metilene	825	FALSE	TRUE	ST7	FALSE		2	19.1317
2	91771058	91773820	2763	34	0.200244	1.71e-13	metilene	2762	FALSE	FALSE		FALSE		3	20.0083
5	58887876	58888643	768	10	0.200253	0.0034396	metilene	767	FALSE	FALSE		FALSE		0	20.3067
19	30706578	30708391	1814	21	0.200254	1.4e-07	metilene	1813	FALSE	TRUE	ZNF536	FALSE		2	25.3783
X	136888486	136889786	1301	31	0.200257	0.00049936	metilene	1300	FALSE	FALSE		FALSE		6	12.4817
12	130672148	130673110	963	17	0.200259	8.23e-06	metilene	962	FALSE	TRUE	RIMBP2	FALSE		0	26.4533
X	139974415	139975979	1565	24	0.200259	6.97e-06	metilene	1564	FALSE	FALSE		FALSE		5	11.7967
2	20481291	20482054	764	11	0.200262	0.01665	metilene	763	FALSE	FALSE		FALSE		2	24.1917
5	59786604	59787257	654	12	0.200263	0.0038132	metilene	653	FALSE	TRUE	PDE4D	FALSE		0	22.2667
4	154019911	154020588	678	13	0.200264	0.023458	metilene	677	FALSE	TRUE	AC079298.3	FALSE		2	22.975
8	19788819	19789341	523	10	0.20027	0.016159	metilene	522	FALSE	FALSE		FALSE		0	24.015
8	17764554	17765479	926	19	0.200274	2.89e-06	metilene	925	FALSE	TRUE	MTUS1	FALSE		3	23.9883
17	9531938	9533203	1266	15	0.200289	0.015323	metilene	1265	FALSE	TRUE	STX8	FALSE		2	23.405
14	27069722	27070729	1008	9	0.20029	0.033365	metilene	1007	FALSE	TRUE	AL110292.1	FALSE		3	23.6517
5	106577457	106578863	1407	14	0.200298	0.00070249	metilene	1406	FALSE	FALSE		FALSE		4	22.75
15	96732816	96734419	1604	19	0.200302	3.4e-09	metilene	1603	FALSE	FALSE		FALSE		1	23.94
8	8684850	8686167	1318	18	0.200307	4.55e-07	metilene	1317	FALSE	FALSE		FALSE		2	23.4017
5	83712988	83714957	1970	17	0.200308	0.00015017	metilene	1969	FALSE	TRUE	HAPLN1	FALSE		3	23.9917
7	142399409	142400842	1434	15	0.200316	8.15e-05	metilene	1433	FALSE	FALSE		FALSE		1	23.145
4	110001563	110002478	916	9	0.200317	0.015086	metilene	915	FALSE	TRUE	EGF	FALSE		1	22.12
10	36889620	36890863	1244	20	0.200321	6.18e-07	metilene	1243	FALSE	FALSE		FALSE		1	23.0717
6	99896181	99897439	1259	14	0.200324	0.00067044	metilene	1258	FALSE	FALSE		FALSE		2	20.8233
13	106850981	106853603	2623	24	0.200329	4.04e-06	metilene	2622	FALSE	FALSE		FALSE		1	23.3917
X	37576396	37578957	2562	28	0.200332	9.91e-10	metilene	2561	FALSE	TRUE	AF241726.2,LANCL3	FALSE		7	11.2817
1	89848728	89848986	259	13	0.200334	0.025949	metilene	258	FALSE	TRUE	AC093423.3,LRRC8D	FALSE		1	20.9067
6	151480288	151481343	1056	16	0.200334	0.00021454	metilene	1055	FALSE	FALSE		FALSE		4	25.1783
9	108073352	108074133	782	12	0.200334	0.0078264	metilene	781	FALSE	FALSE		FALSE		1	23.5517
4	107815092	107816488	1397	12	0.200337	0.015791	metilene	1396	FALSE	FALSE		FALSE		1	22.4683
7	90758431	90758852	422	7	0.200337	0.015941	metilene	421	FALSE	TRUE	CDK14	FALSE		2	22.7483
2	124403754	124404074	321	7	0.200339	0.04262	metilene	320	FALSE	TRUE	CNTNAP5	FALSE		1	21.58
16	84042078	84042839	762	15	0.20034	8.27e-05	metilene	761	FALSE	TRUE	SLC38A8,AC040169.4	TRUE	SLC38A8	0	22.3933
5	33504305	33505318	1014	14	0.200341	0.0055373	metilene	1013	FALSE	FALSE		FALSE		4	23.83
8	101338271	101338964	694	12	0.200342	0.0015996	metilene	693	FALSE	FALSE		FALSE		4	22.42
7	12740957	12741123	167	8	0.200345	0.010248	metilene	166	FALSE	TRUE	AC011287.1	FALSE		1	20.82
3	148874131	148875922	1792	12	0.200348	0.0037525	metilene	1791	FALSE	TRUE	AC092979.1,CPA3	FALSE		3	22.115
7	154299887	154300637	751	15	0.200355	0.0021323	metilene	750	FALSE	TRUE	DPP6	FALSE		0	24.7267
X	118687330	118687922	593	15	0.200358	7.4e-05	metilene	592	FALSE	FALSE		FALSE		2	10.74
1	57301203	57303359	2157	27	0.200368	6.7e-11	metilene	2156	FALSE	TRUE	DAB1	FALSE		6	22.2
2	124566997	124567685	689	9	0.200368	0.01476	metilene	688	FALSE	TRUE	CNTNAP5	FALSE		1	23.6183
4	187604589	187605807	1219	18	0.20037	6.66e-06	metilene	1218	FALSE	TRUE	LINC02492	FALSE		2	23.3717
8	8311688	8313033	1346	14	0.200383	8.93e-05	metilene	1345	FALSE	FALSE		FALSE		5	22.66
2	144685178	144686097	920	16	0.200384	0.00024982	metilene	919	FALSE	TRUE	TEX41	FALSE		4	20.0817
5	107401802	107403639	1838	22	0.200384	3.4e-08	metilene	1837	FALSE	TRUE	EFNA5	FALSE		0	23.325
17	21045946	21046807	862	12	0.200385	0.00058468	metilene	861	FALSE	FALSE		FALSE		3	23.3333
10	8227398	8228429	1032	17	0.200391	1.11e-08	metilene	1031	FALSE	FALSE		FALSE		3	23.3217
18	35560978	35561952	975	10	0.200396	0.00067403	metilene	974	FALSE	FALSE		FALSE		3	23.9333
12	92672452	92673549	1098	21	0.200397	3.17e-05	metilene	1097	FALSE	FALSE		FALSE		3	21.0533
17	66358188	66359354	1167	12	0.200405	0.0016757	metilene	1166	FALSE	TRUE	PRKCA	FALSE		0	22.5983
1	233789405	233790897	1493	14	0.200407	0.0097448	metilene	1492	FALSE	FALSE		FALSE		5	19.845
X	128678919	128681418	2500	22	0.200411	0.00032265	metilene	2499	FALSE	TRUE	AL008633.1	FALSE		6	10.9267
10	121451112	121453914	2803	24	0.200413	0.014854	metilene	2802	FALSE	FALSE		FALSE		8	22.9483
5	19929927	19931024	1098	10	0.200417	0.015999	metilene	1097	FALSE	TRUE	CDH18	FALSE		1	21.1183
14	94808648	94809145	498	10	0.200417	0.0015573	metilene	497	FALSE	FALSE		FALSE		2	24.0433
13	109034612	109036508	1897	17	0.200442	1.05e-06	metilene	1896	FALSE	TRUE	MYO16	FALSE		4	22.14
10	127881516	127883308	1793	20	0.200445	8.99e-08	metilene	1792	FALSE	TRUE	CLRN3	FALSE		3	24.2067
21	29947280	29948703	1424	19	0.200448	9.63e-06	metilene	1423	FALSE	FALSE		FALSE		3	22.9017
7	148259310	148260289	980	17	0.200461	0.00011414	metilene	979	FALSE	TRUE	CNTNAP2	FALSE		1	22.78
4	81024793	81026292	1500	14	0.200462	9.65e-06	metilene	1499	FALSE	FALSE		FALSE		3	23.1467
7	133659306	133660516	1211	11	0.200462	0.03406	metilene	1210	FALSE	TRUE	EXOC4	FALSE		1	23.2283
12	79232843	79234038	1196	18	0.200465	9.2e-07	metilene	1195	FALSE	TRUE	SYT1	FALSE		1	23.0533
3	20024565	20025424	860	18	0.200473	4.76e-07	metilene	859	FALSE	FALSE		FALSE		2	20.985
9	85270557	85272206	1650	33	0.200476	2.22e-05	metilene	1649	FALSE	FALSE		FALSE		5	20.585
2	227683415	227684874	1460	19	0.20048	1.01e-05	metilene	1459	FALSE	TRUE	SLC19A3	FALSE		5	22.6183
4	181577961	181579660	1700	23	0.200488	4.9e-12	metilene	1699	FALSE	FALSE		FALSE		4	23.5333
8	18766912	18767849	938	23	0.200492	7.98e-08	metilene	937	FALSE	TRUE	PSD3	FALSE		2	24.8783
X	119699812	119701492	1681	28	0.200499	6.03e-08	metilene	1680	FALSE	FALSE		FALSE		10	12.21
1	3128143	3128412	270	9	0.2005	0.015073	metilene	269	FALSE	TRUE	PRDM16	TRUE	MIR4251	0	28.45
8	117828847	117829911	1065	15	0.20054	3.86e-05	metilene	1064	FALSE	TRUE	EXT1	FALSE		1	20.365
4	108576688	108577522	835	11	0.200541	0.033773	metilene	834	FALSE	TRUE	RPL34-AS1	FALSE		2	22.3417
X	24875572	24877616	2045	21	0.200543	0.038673	metilene	2044	FALSE	TRUE	POLA1	FALSE		0	11.03
18	6375093	6376298	1206	22	0.200545	1.38e-06	metilene	1205	FALSE	TRUE	L3MBTL4	TRUE	MIR4317	2	23.6817
1	115340461	115342116	1656	14	0.200546	0.010171	metilene	1655	FALSE	TRUE	NGF-AS1	FALSE		3	26.2017
13	32845647	32846899	1253	15	0.200552	0.00016666	metilene	1252	FALSE	FALSE		FALSE		1	22.2983
13	85359440	85360131	692	7	0.200554	0.041327	metilene	691	FALSE	FALSE		FALSE		0	23.155
10	85626837	85628103	1267	16	0.200564	0.016296	metilene	1266	FALSE	TRUE	GRID1	FALSE		2	21.9783
2	126668005	126669098	1094	16	0.200566	2.05e-06	metilene	1093	FALSE	TRUE	GYPC	FALSE		1	26.125
10	30471555	30472483	929	18	0.200576	0.00052452	metilene	928	FALSE	FALSE		FALSE		4	20.0717
10	81610712	81611830	1119	13	0.200591	0.0015206	metilene	1118	FALSE	FALSE		FALSE		3	22.5583
8	138694632	138695489	858	13	0.200599	4.04e-05	metilene	857	FALSE	TRUE	COL22A1	FALSE		2	22.4683
12	63387482	63388411	930	13	0.200607	3.27e-05	metilene	929	FALSE	FALSE		FALSE		3	22.3
12	67667814	67668643	830	10	0.200613	0.00023762	metilene	829	FALSE	TRUE	AC078777.1	FALSE		1	23.915
16	28023358	28024819	1462	22	0.200625	2.19e-07	metilene	1461	FALSE	TRUE	GSG1L	FALSE		6	24.275
10	75728346	75729429	1084	13	0.200627	0.00038502	metilene	1083	FALSE	TRUE	LRMDA	FALSE		1	23.8633
8	72970852	72971566	715	9	0.200632	0.014735	metilene	714	FALSE	FALSE		FALSE		3	22.5617
6	52354598	52355536	939	18	0.200643	1.14e-08	metilene	938	FALSE	FALSE		FALSE		2	22.4217
13	75630408	75631310	903	15	0.200643	1.16e-07	metilene	902	FALSE	TRUE	AL137782.1,LMO7-AS1,LMO7,AL137244.1	TRUE	AL137244.1	4	22.7117
5	3023945	3024961	1017	25	0.200646	7.59e-10	metilene	1016	FALSE	FALSE		FALSE		0	20.4917
5	38570512	38571478	967	14	0.200651	0.0098774	metilene	966	FALSE	TRUE	LIFR,LIFR-AS1	FALSE		1	24.5417
8	2796389	2797497	1109	22	0.200655	5.93e-08	metilene	1108	FALSE	TRUE	AC246817.1	FALSE		2	21.38
19	28515755	28516524	770	10	0.200663	0.036197	metilene	769	FALSE	TRUE	AC005394.2,AC005381.1,AC005394.1,AC005616.1	FALSE		4	21.6967
1	4775956	4776731	776	17	0.200664	3.09e-05	metilene	775	FALSE	TRUE	AJAP1	FALSE		2	23.045
5	19494224	19495839	1616	21	0.20067	0.00011198	metilene	1615	FALSE	TRUE	CDH18	FALSE		4	22.1233
6	166665449	166666237	789	14	0.200671	4.5e-05	metilene	788	FALSE	TRUE	RPS6KA2	FALSE		0	22.4833
12	27687485	27688382	898	13	0.200673	0.00040623	metilene	897	FALSE	TRUE	PPFIBP1	TRUE	PPFIBP1	1	21.9933
X	109776430	109777705	1276	14	0.20068	0.0013218	metilene	1275	FALSE	FALSE		FALSE		5	12.5017
10	107303910	107304587	678	15	0.200683	0.0010699	metilene	677	FALSE	FALSE		FALSE		1	20.6633
18	37731199	37732260	1062	10	0.200686	0.017187	metilene	1061	FALSE	TRUE	AC009899.1	FALSE		2	22.9433
9	75084020	75085231	1212	12	0.200693	0.0016443	metilene	1211	FALSE	TRUE	NMRK1	FALSE		2	22.955
20	56492546	56493123	578	14	0.200697	0.0014658	metilene	577	FALSE	TRUE	RTF2,GCNT7	FALSE		3	23.005
13	104328505	104330023	1519	13	0.200698	0.01284	metilene	1518	FALSE	FALSE		FALSE		3	22.44
2	174581152	174582074	923	9	0.2007	0.0027221	metilene	922	FALSE	TRUE	AC010894.3,WIPF1,AC010894.4	FALSE		1	23.0933
10	112004061	112005952	1892	21	0.200705	2.57e-07	metilene	1891	FALSE	FALSE		FALSE		4	22.64
18	32827229	32828277	1049	12	0.200707	0.0074294	metilene	1048	FALSE	FALSE		FALSE		2	23.7317
2	113113742	113114639	898	8	0.200708	0.0017028	metilene	897	FALSE	TRUE	IL1RN	FALSE		2	25.8983
7	37481720	37482515	796	9	0.200728	0.00091065	metilene	795	FALSE	FALSE		FALSE		0	24.5717
X	48148015	48149052	1038	16	0.200738	0.0017568	metilene	1037	FALSE	FALSE		FALSE		4	13.5483
3	137787396	137788550	1155	12	0.20074	0.013898	metilene	1154	FALSE	FALSE		FALSE		3	23.6967
6	144714639	144716016	1378	11	0.200744	0.03242	metilene	1377	FALSE	TRUE	UTRN	FALSE		1	23.1483
8	85840224	85840820	597	7	0.200749	0.016089	metilene	596	FALSE	TRUE	AC100801.1	TRUE	AC100801.1	0	22.8433
X	120695066	120696999	1934	27	0.200749	1.01e-05	metilene	1933	FALSE	FALSE		FALSE		3	10.4317
8	107836794	107838451	1658	19	0.200751	7.78e-07	metilene	1657	FALSE	FALSE		FALSE		2	23.0983
10	28499018	28499620	603	15	0.200752	0.0083917	metilene	602	FALSE	FALSE		FALSE		1	21.9533
10	120497756	120499244	1489	22	0.200752	0.00012019	metilene	1488	FALSE	TRUE	PLPP4	FALSE		3	21.8417
8	15523793	15525168	1376	18	0.200759	0.0041288	metilene	1375	FALSE	TRUE	TUSC3	FALSE		4	22.0733
12	31031466	31032926	1461	18	0.200762	4.13e-08	metilene	1460	FALSE	TRUE	DDX11-AS1	FALSE		2	23.0083
3	168691214	168692356	1143	13	0.200766	0.013159	metilene	1142	FALSE	FALSE		FALSE		3	22.545
13	22200747	22201635	889	10	0.200773	0.0076687	metilene	888	FALSE	TRUE	AL136962.1	FALSE		0	22.2417
3	62185314	62187202	1889	41	0.200774	1.75e-20	metilene	1888	FALSE	TRUE	PTPRG	FALSE		5	23.2333
6	160068125	160069055	931	21	0.200776	7.91e-08	metilene	930	FALSE	TRUE	IGF2R	FALSE		0	25.8967
16	47408646	47409695	1050	17	0.200789	0.014199	metilene	1049	FALSE	TRUE	ITFG1	FALSE		4	16.2283
13	44856679	44857690	1012	11	0.200792	0.0037978	metilene	1011	FALSE	FALSE		FALSE		3	22.175
12	25066599	25066948	350	11	0.200801	0.0038639	metilene	349	FALSE	TRUE	LRMP	FALSE		1	19.4967
2	173811507	173812412	906	21	0.200805	3.5e-08	metilene	905	FALSE	FALSE		TRUE	AC106900.1	3	21.56
8	8432160	8432544	385	9	0.200813	0.01445	metilene	384	FALSE	FALSE		FALSE		0	22.2667
17	74207398	74207784	387	8	0.200828	0.025534	metilene	386	FALSE	TRUE	RPL38	FALSE		2	26.715
6	125892105	125892855	751	12	0.200829	0.00037819	metilene	750	FALSE	TRUE	NCOA7	FALSE		3	21.495
11	123364955	123365689	735	11	0.200831	0.017115	metilene	734	FALSE	TRUE	GRAMD1B	FALSE		2	23.5583
2	100852210	100852908	699	16	0.200836	0.0032756	metilene	698	FALSE	TRUE	NPAS2	FALSE		1	23.4883
X	8092246	8093009	764	11	0.200836	0.017282	metilene	763	FALSE	TRUE	AC079142.1	FALSE		0	11.68
7	138835251	138835875	625	12	0.200842	0.0072324	metilene	624	FALSE	TRUE	TMEM213,KIAA1549	FALSE		1	23.4283
16	77864994	77865649	656	18	0.200846	3.48e-07	metilene	655	FALSE	TRUE	VAT1L	FALSE		1	23.2433
3	71506532	71507811	1280	18	0.200849	2.78e-08	metilene	1279	FALSE	TRUE	FOXP1,AC097634.4	FALSE		3	25.3283
12	129299760	129302795	3036	46	0.200854	5.6e-15	metilene	3035	FALSE	TRUE	TMEM132D	FALSE		4	23.5133
17	11532903	11533684	782	12	0.200854	0.0077704	metilene	781	FALSE	TRUE	SHISA6	FALSE		1	23.7517
12	129730575	129731290	716	15	0.200859	0.025983	metilene	715	FALSE	TRUE	TMEM132D	FALSE		2	22.7133
16	49752057	49752713	657	10	0.200861	0.016943	metilene	656	FALSE	TRUE	ZNF423	FALSE		1	25.3583
19	31697486	31698800	1315	14	0.200861	0.010179	metilene	1314	FALSE	FALSE		FALSE		5	22.8717
3	71669555	71670138	584	8	0.200872	0.026846	metilene	583	FALSE	TRUE	AC097634.4	FALSE		0	25.8117
4	5022438	5023248	811	16	0.200875	0.00013933	metilene	810	FALSE	FALSE		FALSE		2	24.9083
5	80193293	80195929	2637	30	0.200878	2.05e-07	metilene	2636	FALSE	TRUE	SERINC5	FALSE		3	24.105
6	139334458	139336043	1586	13	0.200884	0.00084416	metilene	1585	FALSE	TRUE	AL592429.2	FALSE		0	21.3117
11	132721177	132722249	1073	15	0.200884	4.73e-06	metilene	1072	FALSE	TRUE	OPCML	FALSE		3	22.7783
11	86985790	86986963	1174	25	0.200886	1.42e-06	metilene	1173	FALSE	TRUE	FZD4-DT	FALSE		5	23.2167
3	139942210	139943060	851	9	0.200896	0.030592	metilene	850	FALSE	TRUE	CLSTN2	FALSE		0	24.5867
6	121404789	121405680	892	24	0.200901	7e-06	metilene	891	FALSE	FALSE		FALSE		4	23.33
20	33189838	33190863	1026	18	0.200903	0.00028496	metilene	1025	FALSE	FALSE		FALSE		3	25.7783
7	108227924	108228463	540	9	0.200905	0.032213	metilene	539	FALSE	TRUE	NRCAM	FALSE		1	21.235
17	69868940	69869537	598	10	0.200905	0.0035614	metilene	597	FALSE	TRUE	LINC01483	FALSE		1	23.3383
8	19033822	19034918	1097	12	0.20092	0.014327	metilene	1096	FALSE	TRUE	PSD3	FALSE		3	24.7667
4	182319297	182321114	1818	25	0.200925	2.63e-09	metilene	1817	FALSE	TRUE	TENM3	FALSE		4	24.3117
7	47555255	47556469	1215	15	0.200929	0.0003031	metilene	1214	FALSE	TRUE	TNS3	FALSE		2	24.3117
3	73105417	73105921	505	11	0.200932	0.0017369	metilene	504	FALSE	FALSE		FALSE		3	24.3583
8	6198251	6199996	1746	29	0.200934	1.3e-11	metilene	1745	FALSE	TRUE	AC009435.1	FALSE		4	22.5133
11	124520655	124521837	1183	11	0.200934	0.0075929	metilene	1182	FALSE	FALSE		FALSE		1	24.3883
9	38387332	38388985	1654	16	0.200937	0.00012169	metilene	1653	FALSE	FALSE		FALSE		6	26.3083
19	30301477	30303950	2474	47	0.200942	8.68e-25	metilene	2473	FALSE	TRUE	ZNF536	FALSE		2	22.8483
10	76207291	76209752	2462	28	0.200943	1.92e-15	metilene	2461	FALSE	TRUE	LRMDA	FALSE		6	24.3133
X	97342517	97343599	1083	16	0.20095	0.0033208	metilene	1082	FALSE	TRUE	DIAPH2	FALSE		4	12.9567
3	132842568	132844080	1513	12	0.200961	0.015305	metilene	1512	FALSE	TRUE	NPHP3-AS1	FALSE		4	22.0633
21	30188220	30189416	1197	12	0.200962	0.031143	metilene	1196	FALSE	FALSE		FALSE		1	21.2367
10	29909759	29910788	1030	15	0.200964	0.02639	metilene	1029	FALSE	FALSE		FALSE		1	22.65
4	152303445	152304471	1027	12	0.200965	0.0017619	metilene	1026	FALSE	FALSE		FALSE		2	24.1983
16	6034767	6036186	1420	16	0.200976	6.87e-05	metilene	1419	FALSE	TRUE	RBFOX1	FALSE		3	26.3683
16	78792111	78793410	1300	18	0.200978	1.85e-06	metilene	1299	FALSE	TRUE	WWOX	FALSE		2	23.9817
10	59559482	59560020	539	10	0.200981	0.0078496	metilene	538	FALSE	FALSE		FALSE		2	23.4667
8	132137410	132138148	739	14	0.200982	0.010157	metilene	738	FALSE	TRUE	KCNQ3	FALSE		2	21.0467
10	128043123	128044408	1286	24	0.200984	2.04e-07	metilene	1285	FALSE	TRUE	PTPRE	FALSE		3	24.275
13	111341688	111342593	906	16	0.200984	2.67e-07	metilene	905	FALSE	TRUE	TEX29	FALSE		2	23.1883
20	7965335	7967867	2533	22	0.200986	6.09e-08	metilene	2532	FALSE	FALSE		FALSE		7	21.7217
1	89177357	89178239	883	9	0.200987	0.0024316	metilene	882	FALSE	FALSE		FALSE		3	23.9717
2	234933591	234934381	791	19	0.20099	1.06e-07	metilene	790	FALSE	FALSE		FALSE		2	22.7833
7	95798207	95799657	1451	17	0.20099	8.3e-06	metilene	1450	FALSE	TRUE	DYNC1I1	FALSE		1	22.0983
8	69983364	69984963	1600	28	0.201	1.79e-07	metilene	1599	FALSE	FALSE		FALSE		4	26.7433
14	79316956	79317842	887	14	0.201001	0.00015325	metilene	886	FALSE	TRUE	NRXN3	FALSE		3	22.22
11	35278072	35280918	2847	34	0.201008	9.17e-12	metilene	2846	FALSE	TRUE	SLC1A2	TRUE	AL133330.2	7	23.17
11	102210201	102211045	845	18	0.201014	1.59e-09	metilene	844	FALSE	TRUE	YAP1	FALSE		1	23.13
6	137950582	137951878	1297	16	0.201027	7.07e-05	metilene	1296	FALSE	TRUE	LINC02865	FALSE		3	23.5683
12	29473980	29476496	2517	21	0.20104	2.9e-06	metilene	2516	FALSE	TRUE	OVCH1-AS1,OVCH1	FALSE		7	21.7733
15	54579478	54580808	1331	21	0.201047	3.13e-06	metilene	1330	FALSE	TRUE	UNC13C	FALSE		2	23.4567
10	113514953	113516729	1777	23	0.20105	5.39e-05	metilene	1776	FALSE	FALSE		FALSE		5	23.6417
8	23396208	23397364	1157	13	0.201051	0.047754	metilene	1156	FALSE	TRUE	LOXL2,ENTPD4	FALSE		3	26.5733
3	141244340	141246444	2105	25	0.201053	3.18e-10	metilene	2104	FALSE	TRUE	PXYLP1	FALSE		5	22.6733
20	8592494	8593351	858	10	0.201067	0.016522	metilene	857	FALSE	TRUE	PLCB1	FALSE		3	23.8583
2	44197709	44198904	1196	20	0.201071	4.95e-05	metilene	1195	FALSE	TRUE	PPM1B,AC013717.1	FALSE		4	22.635
3	172034030	172034963	934	15	0.201079	0.00014238	metilene	933	FALSE	FALSE		FALSE		3	23.4783
12	127912760	127913664	905	20	0.201079	0.00044816	metilene	904	FALSE	FALSE		FALSE		3	22.5
6	22890104	22892508	2405	24	0.201084	1.11e-10	metilene	2404	FALSE	TRUE	AL035401.1	FALSE		3	23.2183
15	36657567	36658469	903	10	0.201085	0.014922	metilene	902	FALSE	TRUE	C15orf41,AC013640.1	FALSE		0	24.77
22	48900503	48901254	752	16	0.201086	0.00014099	metilene	751	FALSE	FALSE		FALSE		1	21.16
16	51983487	51985455	1969	16	0.201088	5.47e-07	metilene	1968	FALSE	FALSE		FALSE		6	23.07
1	57891236	57892245	1010	17	0.201089	0.0022512	metilene	1009	FALSE	TRUE	DAB1	FALSE		1	21.2117
6	165486145	165487076	932	23	0.201091	8.65e-08	metilene	931	FALSE	TRUE	PDE10A	FALSE		1	24.2433
2	78849781	78850773	993	21	0.201093	8.51e-11	metilene	992	FALSE	FALSE		FALSE		4	20.9267
1	65159235	65160117	883	18	0.201098	2.51e-05	metilene	882	FALSE	TRUE	AK4	FALSE		4	21.1833
2	162177002	162178837	1836	20	0.201101	1.6e-07	metilene	1835	FALSE	TRUE	FAP	TRUE	FAP	4	22.1633
5	16865381	16866131	751	17	0.201103	2.4e-07	metilene	750	FALSE	TRUE	MYO10	FALSE		2	19.3833
X	119796930	119798049	1120	22	0.201117	0.0011296	metilene	1119	FALSE	TRUE	AC005052.2	FALSE		6	12.1133
3	160456710	160457578	869	13	0.20113	0.00028617	metilene	868	FALSE	TRUE	TRIM59	FALSE		2	24.4517
18	58267056	58268275	1220	17	0.201132	0.0045281	metilene	1219	FALSE	TRUE	NEDD4L	FALSE		1	21.67
8	6609743	6610953	1211	15	0.201134	0.00063909	metilene	1210	FALSE	TRUE	MCPH1	FALSE		0	22.305
2	163784918	163785553	636	12	0.20114	0.014597	metilene	635	FALSE	TRUE	AC016766.1	FALSE		2	22.6117
7	108181686	108183216	1531	19	0.20114	0.0107	metilene	1530	FALSE	TRUE	NRCAM	FALSE		2	21.9683
8	116194365	116195349	985	11	0.20114	0.0016951	metilene	984	FALSE	TRUE	LINC00536	FALSE		2	22.1783
11	121350653	121351818	1166	15	0.201147	0.0033754	metilene	1165	FALSE	FALSE		FALSE		0	20.765
2	107647840	107648207	368	11	0.201149	0.008209	metilene	367	FALSE	TRUE	LINC01885	FALSE		2	22.505
10	113230122	113231245	1124	19	0.20116	0.00071447	metilene	1123	FALSE	FALSE		FALSE		4	22.8767
17	4355810	4356305	496	15	0.201162	0.028402	metilene	495	FALSE	TRUE	UBE2G1	FALSE		3	25.4383
5	157086037	157088681	2645	34	0.201169	5.26e-13	metilene	2644	FALSE	TRUE	HAVCR2	FALSE		5	23.9117
X	153577559	153578242	684	16	0.201176	0.0061218	metilene	683	FALSE	TRUE	ATP2B3	FALSE		2	10.775
7	38561234	38562534	1301	14	0.201179	0.00073083	metilene	1300	FALSE	TRUE	AMPH	FALSE		3	23.6283
5	61651285	61652301	1017	13	0.201189	4.13e-05	metilene	1016	FALSE	TRUE	C5orf64	FALSE		2	24.9033
14	57075804	57076551	748	12	0.201193	0.00018004	metilene	747	FALSE	TRUE	OTX2-AS1,AL391152.1	FALSE		0	21.7467
11	73668597	73669069	473	14	0.201196	0.035801	metilene	472	FALSE	FALSE		FALSE		3	30.4767
6	148529002	148530007	1006	22	0.201199	1.26e-09	metilene	1005	FALSE	TRUE	SASH1	FALSE		3	24.13
2	227385082	227386974	1893	21	0.201205	3.14e-06	metilene	1892	FALSE	FALSE		TRUE	SCYGR1	3	33.605
9	27076160	27077283	1124	11	0.20121	0.0081223	metilene	1123	FALSE	FALSE		FALSE		4	23.5067
7	18867275	18868075	801	10	0.201216	0.037229	metilene	800	FALSE	TRUE	HDAC9	FALSE		1	23.5517
8	103017613	103018664	1052	9	0.201217	0.034085	metilene	1051	FALSE	FALSE		FALSE		2	22.34
12	29727912	29731470	3559	47	0.20122	3.57e-23	metilene	3558	FALSE	TRUE	TMTC1	FALSE		9	21.4767
7	23290271	23291165	895	13	0.201231	0.00084231	metilene	894	FALSE	FALSE		FALSE		3	25.7217
16	50816175	50817124	950	12	0.201233	0.0016801	metilene	949	FALSE	FALSE		FALSE		4	21.745
16	5501216	5502410	1195	16	0.201236	0.0032599	metilene	1194	FALSE	TRUE	RBFOX1	FALSE		3	20.1583
1	182274428	182274966	539	11	0.201241	0.0034257	metilene	538	FALSE	TRUE	LINC01344	FALSE		3	22.6883
5	3737823	3738559	737	11	0.201247	0.0038866	metilene	736	FALSE	FALSE		FALSE		0	24.61
18	7562619	7563198	580	11	0.201247	0.032158	metilene	579	FALSE	FALSE		FALSE		1	23.8283
13	77336416	77337914	1499	14	0.201252	0.00016893	metilene	1498	FALSE	FALSE		FALSE		2	25.6583
12	114708534	114710478	1945	35	0.201259	8.48e-11	metilene	1944	FALSE	TRUE	AC026765.3	FALSE		4	22.275
10	34818749	34820647	1899	20	0.201262	8.73e-07	metilene	1898	FALSE	FALSE		FALSE		4	24.115
8	37233374	37234953	1580	22	0.201265	0.00067502	metilene	1579	FALSE	FALSE		FALSE		3	24.015
1	223262017	223262949	933	10	0.201268	0.017198	metilene	932	FALSE	TRUE	SUSD4	FALSE		2	23.6183
13	40370224	40372569	2346	20	0.201293	2.35e-06	metilene	2345	FALSE	TRUE	LINC00598	FALSE		3	23.4067
2	100665501	100666832	1332	15	0.201296	0.0023502	metilene	1331	FALSE	FALSE		FALSE		4	24.2633
4	123422924	123424881	1958	20	0.201297	0.007219	metilene	1957	FALSE	FALSE		FALSE		2	20.4333
21	41085175	41086088	914	20	0.201299	4.61e-08	metilene	913	FALSE	FALSE		FALSE		3	23.5267
16	17935182	17935722	541	17	0.201309	5.26e-07	metilene	540	FALSE	TRUE	AC010601.1	FALSE		2	24.45
6	139412540	139413870	1331	23	0.201314	2.08e-11	metilene	1330	FALSE	TRUE	AL592429.2	FALSE		6	24.4483
9	8348490	8350136	1647	16	0.201316	0.00026458	metilene	1646	FALSE	TRUE	PTPRD	FALSE		1	21.56
1	5480581	5480995	415	14	0.201317	0.0029242	metilene	414	FALSE	TRUE	Z98259.3,Z98259.2	FALSE		2	22.7417
5	167585851	167586367	517	9	0.201322	0.015	metilene	516	FALSE	TRUE	TENM2	FALSE		2	22.855
6	20750494	20751221	728	13	0.201324	0.012944	metilene	727	FALSE	TRUE	CDKAL1	FALSE		3	20.72
2	170432719	170432869	151	7	0.201337	0.041976	metilene	150	FALSE	TRUE	MYO3B	FALSE		1	22.3933
10	25194057	25195798	1742	17	0.201338	9.13e-08	metilene	1741	FALSE	TRUE	GPR158	FALSE		4	22.5267
1	26436482	26436673	192	13	0.20134	0.048886	metilene	191	FALSE	TRUE	DHDDS	FALSE		1	28.53
5	111683260	111685004	1745	18	0.20134	0.0001624	metilene	1744	FALSE	TRUE	STARD4-AS1,NREP	FALSE		3	23.985
8	50890385	50891648	1264	19	0.20134	1.77e-07	metilene	1263	FALSE	FALSE		FALSE		1	20.5767
2	132604886	132606228	1343	18	0.201344	2.44e-07	metilene	1342	FALSE	TRUE	GPR39	TRUE	GPR39	3	24.4633
14	55441846	55442288	443	9	0.201371	0.031814	metilene	442	FALSE	TRUE	TBPL2	FALSE		2	26.3467
16	17194704	17195993	1290	20	0.201371	4.17e-05	metilene	1289	FALSE	TRUE	XYLT1	FALSE		6	23.445
15	46300550	46302404	1855	21	0.201374	1.81e-06	metilene	1854	FALSE	FALSE		FALSE		2	23.3183
10	114881961	114883806	1846	24	0.201378	6.68e-11	metilene	1845	FALSE	TRUE	FAM160B1	FALSE		3	24.2317
5	149433277	149435585	2309	28	0.201379	1.79e-07	metilene	2308	FALSE	FALSE		FALSE		5	24.1433
X	19287523	19288633	1111	21	0.201379	3.34e-05	metilene	1110	FALSE	FALSE		FALSE		1	11.4
3	180295973	180297459	1487	15	0.201384	6.69e-05	metilene	1486	FALSE	FALSE		FALSE		8	23.8533
3	194014740	194016156	1417	15	0.201384	0.0044626	metilene	1416	FALSE	TRUE	LINC02028	FALSE		3	22.9883
4	17286499	17288177	1679	18	0.201384	4.7e-05	metilene	1678	FALSE	FALSE		FALSE		4	22.25
5	58740253	58740733	481	9	0.201396	0.0063861	metilene	480	FALSE	TRUE	RAB3C	FALSE		1	22.1483
11	11375729	11376107	379	7	0.201396	0.015604	metilene	378	FALSE	TRUE	GALNT18	FALSE		2	23.2767
14	95545236	95547122	1887	19	0.201404	1.94e-05	metilene	1886	FALSE	FALSE		FALSE		1	24.35
15	24842981	24844684	1704	23	0.201405	9.77e-06	metilene	1703	FALSE	TRUE	AC090983.2,SNRPN	FALSE		10	24.37
10	89488913	89489630	718	11	0.20141	0.00016004	metilene	717	FALSE	TRUE	SLC16A12	FALSE		2	21.2317
11	26767630	26767825	196	9	0.201414	0.0011234	metilene	195	FALSE	FALSE		FALSE		1	18.8117
2	156411387	156412430	1044	11	0.201416	0.0036983	metilene	1043	FALSE	FALSE		FALSE		2	21.4917
6	112164627	112165541	915	13	0.201422	0.0066908	metilene	914	FALSE	TRUE	LAMA4,Z99289.1	TRUE	LAMA4	2	23.1817
12	60083295	60084091	797	8	0.201434	0.011075	metilene	796	FALSE	FALSE		FALSE		1	24.845
3	64578017	64579551	1535	16	0.201442	2.11e-06	metilene	1534	FALSE	TRUE	ADAMTS9,ADAMTS9-AS1	FALSE		2	24.465
4	164869097	164869975	879	9	0.201444	0.032799	metilene	878	FALSE	FALSE		FALSE		2	21.26
10	112612879	112614460	1582	21	0.201452	8.81e-05	metilene	1581	FALSE	TRUE	VTI1A	FALSE		0	20.8933
2	1984305	1986308	2004	27	0.201457	0.00037358	metilene	2003	FALSE	TRUE	MYT1L	FALSE		3	23.9283
2	68118780	68120201	1422	24	0.201472	6.2e-09	metilene	1421	FALSE	FALSE		FALSE		6	21.765
2	132994680	132996072	1393	18	0.201473	1.22e-07	metilene	1392	FALSE	TRUE	NCKAP5	FALSE		5	21.2267
3	181327441	181329984	2544	22	0.201482	1.33e-06	metilene	2543	FALSE	TRUE	SOX2-OT	FALSE		0	21.7467
1	164863209	164865676	2468	22	0.20149	4.36e-06	metilene	2467	FALSE	TRUE	PBX1	FALSE		4	23.79
4	8239495	8239889	395	10	0.201492	0.016218	metilene	394	FALSE	TRUE	SH3TC1	TRUE	SH3TC1	1	24.5817
10	131012800	131013475	676	11	0.2015	0.00080901	metilene	675	FALSE	FALSE		FALSE		1	24.0133
10	79215485	79216246	762	14	0.201504	4.8e-06	metilene	761	FALSE	TRUE	ZMIZ1	FALSE		3	24.6617
6	161038537	161039268	732	11	0.201517	0.012035	metilene	731	FALSE	TRUE	MAP3K4	FALSE		1	23.0317
16	49323747	49324857	1111	16	0.20152	0.011169	metilene	1110	FALSE	TRUE	AC007614.1	TRUE	AC007614.1	1	22.6983
8	106592913	106594023	1111	26	0.201525	9.3e-13	metilene	1110	FALSE	TRUE	OXR1,AC090579.1	FALSE		2	21.78
16	55205878	55207237	1360	16	0.201528	0.0002454	metilene	1359	FALSE	FALSE		FALSE		2	23.2017
10	121626120	121626626	507	11	0.201529	0.035937	metilene	506	FALSE	FALSE		FALSE		2	22.7583
6	19429967	19431734	1768	15	0.201531	0.015316	metilene	1767	FALSE	TRUE	LNC-LBCS	FALSE		5	23.9533
5	169693501	169694737	1237	12	0.201535	0.001751	metilene	1236	FALSE	TRUE	DOCK2	TRUE	DOCK2	4	24.2167
7	47350514	47351531	1018	15	0.201536	0.0020817	metilene	1017	FALSE	TRUE	TNS3	FALSE		1	24.33
1	233187753	233188670	918	11	0.201537	0.0015701	metilene	917	FALSE	TRUE	PCNX2	FALSE		2	23.4067
7	120755343	120755964	622	14	0.201539	0.001458	metilene	621	FALSE	FALSE		FALSE		2	22.8383
1	117131379	117132014	636	10	0.201541	0.0078914	metilene	635	FALSE	FALSE		FALSE		1	24.5433
8	71956850	71957108	259	9	0.201543	0.032478	metilene	258	FALSE	TRUE	MSC-AS1	FALSE		1	21.4217
21	41267769	41269531	1763	21	0.201543	0.0061657	metilene	1762	FALSE	TRUE	BACE2	FALSE		5	23.6617
5	166484104	166486419	2316	21	0.201552	7.87e-08	metilene	2315	FALSE	FALSE		FALSE		6	22.5467
10	11294742	11296056	1315	16	0.201554	0.00014069	metilene	1314	FALSE	TRUE	CELF2	FALSE		2	24.5217
11	122219326	122220345	1020	13	0.201558	0.0016768	metilene	1019	FALSE	TRUE	MIR100HG	FALSE		1	23.9233
7	140499719	140500479	761	12	0.20156	0.0037545	metilene	760	FALSE	FALSE		FALSE		5	21.8383
10	112683769	112684594	826	17	0.20156	1.98e-06	metilene	825	FALSE	TRUE	VTI1A	FALSE		3	21.5917
7	45841033	45842360	1328	20	0.201569	1.47e-05	metilene	1327	FALSE	FALSE		FALSE		4	24.8933
11	28502794	28504174	1381	19	0.20157	1.63e-07	metilene	1380	FALSE	TRUE	METTL15	FALSE		5	20.4367
8	55168116	55169859	1744	15	0.201572	8.33e-05	metilene	1743	FALSE	TRUE	XKR4	FALSE		1	22.9867
20	16054492	16055828	1337	14	0.201579	0.00035397	metilene	1336	FALSE	FALSE		FALSE		3	22.9617
5	162992905	162993560	656	11	0.201585	0.01685	metilene	655	FALSE	TRUE	AC113414.1	FALSE		1	25.5767
X	41969022	41970243	1222	23	0.201591	0.00077246	metilene	1221	FALSE	FALSE		FALSE		1	11.8867
6	148135147	148135964	818	11	0.201595	0.0017732	metilene	817	FALSE	TRUE	AL359382.1	FALSE		1	24.315
18	77099961	77100771	811	12	0.201599	0.031045	metilene	810	FALSE	TRUE	MBP	FALSE		2	25.535
3	99331515	99332379	865	15	0.201613	0.0044311	metilene	864	FALSE	FALSE		FALSE		1	21.2217
X	39763264	39764697	1434	26	0.201613	0.0036398	metilene	1433	FALSE	FALSE		FALSE		3	8.88167
2	7825359	7827504	2146	23	0.201619	5.21e-07	metilene	2145	FALSE	FALSE		FALSE		4	23.7883
5	37861952	37862922	971	14	0.201619	0.005179	metilene	970	FALSE	TRUE	GDNF-AS1	FALSE		0	24.46
7	12578783	12580367	1585	17	0.201626	5.92e-05	metilene	1584	FALSE	TRUE	SCIN	FALSE		2	22.05
2	130254849	130256974	2126	18	0.20163	1.8e-06	metilene	2125	FALSE	FALSE		FALSE		5	25.5367
12	76683296	76684215	920	13	0.201639	0.0013856	metilene	919	FALSE	FALSE		FALSE		2	22.695
8	3263929	3265222	1294	13	0.201645	0.044894	metilene	1293	FALSE	TRUE	CSMD1	FALSE		0	22.2917
4	122853602	122855374	1773	21	0.201648	0.00011201	metilene	1772	FALSE	TRUE	FGF2	FALSE		1	21.0467
7	17122980	17123654	675	8	0.201652	0.026807	metilene	674	FALSE	TRUE	AHR,AC073332.1	FALSE		3	22.34
7	47635467	47636438	972	14	0.20167	0.00037481	metilene	971	FALSE	FALSE		FALSE		1	21.8167
12	43502083	43503656	1574	15	0.201671	0.0075463	metilene	1573	FALSE	TRUE	ADAMTS20	FALSE		1	23.5517
5	2728788	2729734	947	22	0.201672	3.4e-08	metilene	946	FALSE	FALSE		FALSE		1	23.0367
5	14510008	14510648	641	12	0.20168	0.00019041	metilene	640	FALSE	TRUE	TRIO	FALSE		0	28.43
6	124261012	124262419	1408	18	0.201682	6.99e-06	metilene	1407	FALSE	TRUE	NKAIN2	FALSE		4	22.3383
11	122787638	122788828	1191	14	0.201684	0.010697	metilene	1190	FALSE	TRUE	UBASH3B,AP002762.2	FALSE		2	23.1133
8	123691027	123692750	1724	18	0.201685	1.34e-05	metilene	1723	FALSE	TRUE	ANXA13	FALSE		6	23.7667
8	40492192	40493178	987	11	0.201686	0.0036378	metilene	986	FALSE	FALSE		FALSE		1	21.0083
6	12974819	12976822	2004	20	0.201693	6.4e-09	metilene	2003	FALSE	TRUE	PHACTR1	FALSE		4	23.9483
1	82918558	82919541	984	9	0.201701	0.015178	metilene	983	FALSE	TRUE	LINC01362	FALSE		1	22.9617
2	215536825	215537894	1070	15	0.201713	0.00032591	metilene	1069	FALSE	TRUE	AC012668.2,AC012668.3	FALSE		2	23.13
11	21049778	21050523	746	9	0.201715	0.0065374	metilene	745	FALSE	TRUE	NELL1	FALSE		1	21.59
5	8597439	8599465	2027	18	0.201716	0.0095428	metilene	2026	FALSE	FALSE		FALSE		2	22.885
18	58876122	58876389	268	11	0.201716	0.033283	metilene	267	FALSE	TRUE	ZNF532	FALSE		2	20.4367
6	131262248	131263558	1311	11	0.201718	0.0013361	metilene	1310	FALSE	TRUE	AKAP7	FALSE		1	22.445
4	8182979	8183435	457	17	0.20172	5.33e-07	metilene	456	FALSE	TRUE	SH3TC1	TRUE	SH3TC1	0	24.885
10	7728582	7729266	685	13	0.201722	0.026115	metilene	684	FALSE	TRUE	ITIH2	TRUE	ITIH2	2	23.73
5	170479456	170481025	1570	19	0.201727	7.78e-07	metilene	1569	FALSE	TRUE	KCNIP1	FALSE		2	23.5
9	117490620	117492309	1690	16	0.201728	1.93e-06	metilene	1689	FALSE	FALSE		FALSE		4	23.7583
12	45355567	45356406	840	12	0.201742	8.05e-05	metilene	839	FALSE	TRUE	ANO6	FALSE		1	23.045
5	145844205	145845683	1479	12	0.201743	0.0017423	metilene	1478	FALSE	FALSE		FALSE		1	23.0717
16	51950321	51952224	1904	17	0.201746	4.1e-06	metilene	1903	FALSE	FALSE		FALSE		4	23.9717
7	132427243	132429112	1870	28	0.201755	6.15e-09	metilene	1869	FALSE	TRUE	PLXNA4	FALSE		0	21.7583
14	42093406	42095413	2008	19	0.201761	0.00010605	metilene	2007	FALSE	FALSE		FALSE		3	23.0367
2	78303356	78304109	754	9	0.201765	0.0059269	metilene	753	FALSE	FALSE		FALSE		3	22.36
12	67518983	67520107	1125	12	0.201777	0.00015518	metilene	1124	FALSE	TRUE	LINC02408	TRUE	LINC02408	2	23.365
3	66557092	66557621	530	11	0.201779	0.0077672	metilene	529	FALSE	FALSE		FALSE		0	22.955
6	150884484	150885901	1418	20	0.20178	3.25e-09	metilene	1417	FALSE	TRUE	MTHFD1L	FALSE		1	22.7617
20	13854388	13855043	656	8	0.201781	0.02511	metilene	655	FALSE	TRUE	SEL1L2	FALSE		2	21.2883
1	237872333	237873994	1662	18	0.201787	8.82e-05	metilene	1661	FALSE	TRUE	AL359924.1	FALSE		0	23.675
2	107690097	107691320	1224	12	0.20179	0.0064821	metilene	1223	FALSE	TRUE	LINC01885	FALSE		3	23.6233
2	156347464	156348898	1435	14	0.201794	0.00028527	metilene	1434	FALSE	FALSE		FALSE		4	24.2917
11	113159652	113161408	1757	20	0.201795	1.62e-09	metilene	1756	FALSE	TRUE	NCAM1	FALSE		1	21.955
6	164270880	164273121	2242	28	0.201796	7.35e-15	metilene	2241	FALSE	FALSE		FALSE		3	23.0033
X	96787774	96790321	2548	29	0.201798	2.78e-06	metilene	2547	FALSE	TRUE	DIAPH2	FALSE		5	11.295
2	149419076	149421257	2182	23	0.201802	5.82e-06	metilene	2181	FALSE	TRUE	LYPD6	FALSE		6	21.2583
4	93470974	93472960	1987	23	0.201802	0.014943	metilene	1986	FALSE	TRUE	GRID2	FALSE		2	20.5717
3	194248302	194249476	1175	17	0.201803	4.89e-07	metilene	1174	FALSE	TRUE	LINC02036,LINC02037	TRUE	LINC02036,LINC02037	5	22.6717
8	64836676	64837526	851	11	0.201806	0.034595	metilene	850	FALSE	TRUE	AC104232.3	FALSE		1	20.39
3	150055961	150057955	1995	20	0.201812	7.7e-10	metilene	1994	FALSE	TRUE	AC117386.2	FALSE		0	22.4767
5	163016863	163018343	1481	12	0.201814	0.00174	metilene	1480	FALSE	TRUE	AC113414.1	FALSE		2	23.7867
16	26573118	26575493	2376	27	0.201822	7.43e-11	metilene	2375	FALSE	TRUE	AC002331.1	FALSE		5	23.4683
10	12294258	12294894	637	11	0.201827	0.035718	metilene	636	FALSE	FALSE		FALSE		3	22.8
5	73514963	73515780	818	13	0.201828	0.0065831	metilene	817	FALSE	FALSE		FALSE		2	21.9083
6	148292358	148294740	2383	29	0.201831	2.91e-11	metilene	2382	FALSE	TRUE	SASH1	FALSE		2	24.425
10	117629717	117630419	703	13	0.201831	0.011663	metilene	702	FALSE	FALSE		FALSE		2	23.3817
9	74844977	74847360	2384	25	0.201833	3.19e-12	metilene	2383	FALSE	TRUE	TRPM6	FALSE		6	24.23
3	182250369	182251343	975	12	0.201835	1.5e-05	metilene	974	FALSE	FALSE		FALSE		2	21.4033
4	36185068	36186601	1534	17	0.20184	0.010689	metilene	1533	FALSE	TRUE	ARAP2	FALSE		5	24.15
5	147433757	147434867	1111	21	0.201842	1.38e-08	metilene	1110	FALSE	TRUE	DPYSL3	FALSE		2	24.3267
2	87469662	87471122	1461	32	0.201846	1.58e-13	metilene	1460	FALSE	TRUE	CYTOR,AC133644.2	TRUE	CYTOR	1	19.4067
3	67548443	67552569	4127	36	0.201852	8.34e-16	metilene	4126	FALSE	TRUE	SUCLG2	FALSE		6	21.8717
3	179030573	179031280	708	13	0.201857	0.025916	metilene	707	FALSE	TRUE	ZMAT3	FALSE		2	23.7867
3	60984507	60986031	1525	10	0.20186	0.017137	metilene	1524	FALSE	TRUE	FHIT	FALSE		4	22.985
4	188126491	188126994	504	13	0.201861	2.04e-05	metilene	503	FALSE	FALSE		FALSE		1	21.64
11	26633164	26634377	1214	17	0.201871	0.00010847	metilene	1213	FALSE	TRUE	ANO3	FALSE		4	23.27
2	192156706	192158176	1471	16	0.201878	4.69e-06	metilene	1470	FALSE	TRUE	TMEFF2	FALSE		4	21.58
7	42034065	42036006	1942	21	0.201883	3.25e-05	metilene	1941	FALSE	TRUE	GLI3	FALSE		3	22.7717
X	104202369	104203289	921	14	0.201888	0.00070209	metilene	920	FALSE	FALSE		FALSE		3	12.5617
11	36850965	36851839	875	9	0.20189	0.0061121	metilene	874	FALSE	FALSE		FALSE		0	21.9167
1	210299362	210300810	1449	19	0.201891	0.0012545	metilene	1448	FALSE	FALSE		FALSE		1	22.5083
4	112737505	112738325	821	11	0.201894	0.016256	metilene	820	FALSE	FALSE		FALSE		3	23.335
11	96184222	96184823	602	18	0.201895	0.029599	metilene	601	FALSE	TRUE	MAML2	FALSE		2	21.4617
1	97677932	97678411	480	10	0.201901	0.031853	metilene	479	FALSE	TRUE	DPYD	FALSE		1	24.09
15	47583194	47584479	1286	15	0.201901	4.84e-06	metilene	1285	FALSE	TRUE	SEMA6D	FALSE		4	23.9083
6	23583805	23585799	1995	19	0.201905	0.0001169	metilene	1994	FALSE	FALSE		FALSE		3	22.9283
8	61566777	61567669	893	12	0.201908	0.013619	metilene	892	FALSE	TRUE	ASPH	FALSE		2	24.4583
17	53621694	53622541	848	11	0.201915	0.0038661	metilene	847	FALSE	TRUE	AC034268.2	FALSE		4	20.655
X	53120788	53121548	761	14	0.201918	0.0056733	metilene	760	FALSE	TRUE	KANTR	FALSE		3	11.3583
11	104128965	104129922	958	13	0.201925	8.33e-06	metilene	957	FALSE	TRUE	PDGFD	FALSE		1	24.655
20	23044510	23045639	1130	13	0.201933	0.0032466	metilene	1129	FALSE	TRUE	THBD	FALSE		1	24.4217
6	152333523	152334989	1467	18	0.201945	2.92e-08	metilene	1466	FALSE	TRUE	SYNE1	TRUE	SYNE1	2	23.6583
X	14938806	14939060	255	8	0.201945	NA	camel	254	FALSE	FALSE		FALSE		1	12.7333
11	34472049	34473158	1110	18	0.201952	0.00013211	metilene	1109	FALSE	TRUE	CAT	FALSE		2	23.8433
11	18561610	18562527	918	17	0.201953	0.0024271	metilene	917	FALSE	TRUE	UEVLD	FALSE		5	24.73
16	81923796	81924957	1162	18	0.201979	0.00030268	metilene	1161	FALSE	TRUE	PLCG2	TRUE	PLCG2	2	24.625
10	76462496	76463175	680	8	0.201987	0.024667	metilene	679	FALSE	TRUE	LRMDA	FALSE		1	22.6317
8	88387165	88387576	412	11	0.201992	0.03448	metilene	411	FALSE	TRUE	AC090578.1	FALSE		2	19.6333
10	115608730	115610326	1597	14	0.201998	0.0089929	metilene	1596	FALSE	TRUE	ATRNL1	FALSE		1	21.7183
8	119500952	119501814	863	19	0.202	0.00020786	metilene	862	FALSE	FALSE		FALSE		3	23.9883
16	54093674	54094342	669	12	0.202002	0.00087726	metilene	668	FALSE	TRUE	FTO	FALSE		0	22.9167
5	170527501	170528819	1319	15	0.202006	8.15e-05	metilene	1318	FALSE	TRUE	KCNIP1	FALSE		3	23.78
6	38179660	38180294	635	11	0.202012	0.003773	metilene	634	FALSE	TRUE	BTBD9	FALSE		0	21.4767
14	68886589	68887522	934	15	0.202037	0.0023351	metilene	933	FALSE	TRUE	ACTN1	TRUE	ACTN1	1	24.4583
10	83835243	83836079	837	13	0.202043	4.03e-05	metilene	836	FALSE	FALSE		FALSE		4	23.9967
8	9709531	9710510	980	13	0.202047	0.0034379	metilene	979	FALSE	TRUE	TNKS	FALSE		0	24.8983
4	77151271	77151861	591	10	0.202048	0.0034069	metilene	590	FALSE	FALSE		FALSE		3	25.2717
8	18439594	18441272	1679	13	0.202048	9.04e-05	metilene	1678	FALSE	FALSE		FALSE		6	22.3617
2	5709896	5710943	1048	17	0.202057	2.1e-06	metilene	1047	FALSE	TRUE	AC010729.2	FALSE		1	24.6
13	70781537	70782571	1035	9	0.202058	0.014461	metilene	1034	FALSE	FALSE		FALSE		1	21.7833
2	204795423	204797319	1897	16	0.20207	0.0031062	metilene	1896	FALSE	TRUE	PARD3B	FALSE		1	23.0867
3	180017879	180019281	1403	14	0.202073	0.018903	metilene	1402	FALSE	TRUE	PEX5L	FALSE		0	24.1633
6	21734882	21735680	799	24	0.202075	2.12e-05	metilene	798	FALSE	TRUE	CASC15	FALSE		2	24.6933
9	105118203	105119976	1774	25	0.202075	7.36e-15	metilene	1773	FALSE	TRUE	AL591506.1	FALSE		4	24.3433
3	151802685	151803464	780	10	0.202076	0.0079099	metilene	779	FALSE	TRUE	AADACL2-AS1	FALSE		2	22.1717
5	146700215	146701125	911	14	0.202079	2.21e-06	metilene	910	FALSE	TRUE	PPP2R2B	FALSE		0	22.695
10	8386464	8387464	1001	16	0.202088	9.05e-06	metilene	1000	FALSE	FALSE		FALSE		5	21.1483
18	57245294	57247067	1774	29	0.202092	4.83e-13	metilene	1773	FALSE	FALSE		FALSE		2	22.0267
1	198459711	198461578	1868	17	0.202095	0.013884	metilene	1867	FALSE	TRUE	AL450352.1	FALSE		6	19.3967
16	86748350	86749415	1066	15	0.202102	3.99e-05	metilene	1065	FALSE	FALSE		FALSE		2	23.5283
8	38970791	38971692	902	11	0.202113	0.0036017	metilene	901	FALSE	TRUE	PLEKHA2,AC108863.2	TRUE	PLEKHA2	2	21.7317
17	34072736	34073989	1254	14	0.202118	0.0013217	metilene	1253	FALSE	TRUE	ASIC2,AC024610.2,AC004147.4	FALSE		2	23.6583
18	55834447	55836638	2192	23	0.202118	3.07e-10	metilene	2191	FALSE	TRUE	AC022031.2	FALSE		3	23.7033
11	11660219	11662783	2565	27	0.202122	1.36e-09	metilene	2564	FALSE	FALSE		FALSE		5	23.34
11	45275964	45276842	879	8	0.202123	0.0094393	metilene	878	FALSE	TRUE	SYT13	FALSE		3	21.1933
10	46051853	46052557	705	10	0.202124	0.0033388	metilene	704	FALSE	FALSE		FALSE		1	24.59
18	75295902	75296735	834	9	0.202139	0.015181	metilene	833	FALSE	FALSE		FALSE		0	24.385
10	90927641	90928583	943	10	0.202141	0.037352	metilene	942	FALSE	FALSE		FALSE		2	21.4583
18	44915451	44918679	3229	29	0.202144	2.08e-12	metilene	3228	FALSE	TRUE	SETBP1	FALSE		7	22.3083
2	118613077	118613824	748	10	0.202146	0.035514	metilene	747	FALSE	FALSE		FALSE		1	24.315
8	2730826	2731112	287	10	0.202149	0.016786	metilene	286	FALSE	TRUE	AC246817.1	FALSE		2	21.1933
12	130117546	130118782	1237	22	0.202149	1.26e-06	metilene	1236	FALSE	FALSE		FALSE		3	23.1183
8	58037508	58039118	1611	22	0.202151	2.14e-06	metilene	1610	FALSE	TRUE	FAM110B	FALSE		2	23.2583
16	83166318	83168617	2300	28	0.202152	2.94e-10	metilene	2299	FALSE	TRUE	CDH13	FALSE		3	22.9733
10	78731491	78733779	2289	26	0.202156	3e-10	metilene	2288	FALSE	FALSE		FALSE		7	23.1367
9	14172836	14174248	1413	12	0.202162	0.030736	metilene	1412	FALSE	TRUE	NFIB	FALSE		3	21.355
4	17230090	17230903	814	13	0.202166	0.0056632	metilene	813	FALSE	FALSE		FALSE		1	21.6733
10	126930529	126931263	735	12	0.202169	0.00041157	metilene	734	FALSE	TRUE	DOCK1	FALSE		0	23.955
X	115660277	115661170	894	19	0.202172	0.0065906	metilene	893	FALSE	FALSE		FALSE		4	11.57
5	6866371	6866837	467	9	0.202176	0.034507	metilene	466	FALSE	TRUE	LINC02196	FALSE		2	25.995
5	65828199	65829188	990	18	0.20218	0.00029566	metilene	989	FALSE	TRUE	NLN	FALSE		1	22.9617
12	128058788	128059392	605	14	0.202184	0.0056745	metilene	604	FALSE	TRUE	AC140121.1	FALSE		1	22.57
5	160675056	160676541	1486	15	0.202187	0.0022089	metilene	1485	FALSE	TRUE	ATP10B	FALSE		2	20.3833
10	8804571	8805009	439	13	0.202187	0.0033669	metilene	438	FALSE	FALSE		FALSE		3	21.85
8	19243843	19244561	719	11	0.202188	0.0017017	metilene	718	FALSE	TRUE	AC100849.1	TRUE	AC100849.1	0	21.7817
21	15645418	15646395	978	14	0.202189	0.038259	metilene	977	FALSE	FALSE		FALSE		4	20.8217
2	10768168	10768759	592	17	0.20219	3.09e-05	metilene	591	FALSE	TRUE	ATP6V1C2,AC092687.3	FALSE		0	27.3
11	113531020	113532171	1152	13	0.202192	0.025543	metilene	1151	FALSE	FALSE		FALSE		3	22.635
7	21901010	21901918	909	16	0.202197	1.14e-06	metilene	908	FALSE	TRUE	DNAH11,CDCA7L	FALSE		1	23.355
14	50822735	50823585	851	15	0.202198	0.00027979	metilene	850	FALSE	TRUE	NIN,AL133485.2	TRUE	NIN,AL133485.2	0	24.865
1	116663730	116665353	1624	16	0.202202	0.00073406	metilene	1623	FALSE	TRUE	IGSF3	FALSE		2	23.8167
X	10167815	10169818	2004	23	0.202203	0.0058521	metilene	2003	FALSE	TRUE	CLCN4	FALSE		4	11.6167
22	49387616	49388259	644	11	0.202206	0.035481	metilene	643	FALSE	FALSE		FALSE		0	11.83
X	2895108	2896534	1427	21	0.202215	1.85e-05	metilene	1426	FALSE	FALSE		FALSE		6	12.0417
20	58592179	58592990	812	16	0.202227	4.57e-06	metilene	811	FALSE	TRUE	APCDD1L-DT	FALSE		2	28.1583
11	19749136	19750833	1698	20	0.202231	0.00015526	metilene	1697	FALSE	TRUE	NAV2	FALSE		1	24.0533
4	90649886	90650274	389	11	0.202253	0.030176	metilene	388	FALSE	TRUE	CCSER1	TRUE	CCSER1	3	18.16
8	48550025	48551802	1778	21	0.202257	4.35e-11	metilene	1777	FALSE	TRUE	AC026904.2,AC022915.2	TRUE	AC022915.2	0	25.6117
4	16043479	16044167	689	14	0.202262	0.00064055	metilene	688	FALSE	TRUE	PROM1	FALSE		0	22.8383
18	22082975	22083917	943	21	0.202269	0.00017734	metilene	942	FALSE	FALSE		FALSE		5	22.9383
7	156151132	156152122	991	16	0.20227	0.00025882	metilene	990	FALSE	FALSE		FALSE		0	22.0817
11	102641600	102642647	1048	13	0.202273	0.0027707	metilene	1047	FALSE	FALSE		FALSE		2	22.02
16	64860432	64862487	2056	24	0.202273	9e-09	metilene	2055	FALSE	FALSE		FALSE		5	21.6917
11	42525713	42527796	2084	19	0.202274	3.53e-05	metilene	2083	FALSE	FALSE		FALSE		4	23.0233
10	121571179	121571668	490	16	0.202275	0.0018225	metilene	489	FALSE	TRUE	FGFR2	FALSE		3	18.2667
13	30819739	30820944	1206	17	0.20228	0.00196	metilene	1205	FALSE	FALSE		FALSE		1	23.1867
5	142236225	142236561	337	13	0.202282	0.04151	metilene	336	FALSE	FALSE		FALSE		3	20.07
5	148137998	148138929	932	8	0.202285	0.010437	metilene	931	FALSE	TRUE	AC011346.1	FALSE		1	21.32
2	6181320	6183148	1829	24	0.20229	1.57e-08	metilene	1828	FALSE	FALSE		FALSE		1	22.65
20	59625790	59626756	967	13	0.2023	0.00084396	metilene	966	FALSE	TRUE	PHACTR3,PHACTR3-AS1	FALSE		1	23.7817
3	193728501	193729461	961	13	0.202302	0.00040164	metilene	960	FALSE	FALSE		FALSE		2	22.0583
11	92600991	92602470	1480	23	0.202304	9.12e-08	metilene	1479	FALSE	TRUE	FAT3	FALSE		5	21.9133
10	85404900	85406331	1432	14	0.20231	0.00036832	metilene	1431	FALSE	TRUE	LINC02647	FALSE		4	19.7267
4	52370963	52372039	1077	16	0.202312	0.00025359	metilene	1076	FALSE	TRUE	AC097522.2	FALSE		4	24.8133
19	31071308	31072858	1551	21	0.202312	3e-06	metilene	1550	FALSE	FALSE		FALSE		0	21.6117
8	29606049	29606530	482	12	0.202317	0.0067117	metilene	481	FALSE	FALSE		FALSE		2	23.35
3	69135226	69136065	840	12	0.20232	0.00041079	metilene	839	FALSE	FALSE		FALSE		2	22.8967
7	11077117	11078766	1650	20	0.202328	0.00015862	metilene	1649	FALSE	TRUE	PHF14	FALSE		2	21.2767
11	123927007	123928494	1488	18	0.202337	1.3e-05	metilene	1487	FALSE	FALSE		FALSE		5	21.32
6	89560067	89561096	1030	20	0.202352	1.08e-08	metilene	1029	FALSE	TRUE	ANKRD6,AL159174.1	FALSE		4	26.2783
2	16758383	16761294	2912	43	0.202354	2.34e-29	metilene	2911	FALSE	TRUE	AC008164.1	FALSE		7	24.2367
18	38335673	38336797	1125	11	0.202354	0.0081692	metilene	1124	FALSE	FALSE		FALSE		2	22.2633
2	44711593	44712727	1135	12	0.202358	1.39e-06	metilene	1134	FALSE	TRUE	CAMKMT	FALSE		2	23.9567
5	128472555	128473018	464	14	0.202364	0.00018086	metilene	463	FALSE	TRUE	FBN2	FALSE		3	20.2467
1	240676494	240677908	1415	30	0.202369	1.89e-07	metilene	1414	FALSE	FALSE		FALSE		3	22.725
8	26253274	26254007	734	13	0.202376	1.61e-05	metilene	733	FALSE	FALSE		FALSE		2	19.54
7	21799257	21799799	543	11	0.202378	0.00073388	metilene	542	FALSE	TRUE	DNAH11	FALSE		2	19.6567
13	91839907	91841524	1618	15	0.202391	4.55e-06	metilene	1617	FALSE	TRUE	GPC5	FALSE		1	22.4517
6	62151824	62152476	653	12	0.202396	0.0008334	metilene	652	FALSE	TRUE	KHDRBS2	FALSE		3	21.4233
4	86323772	86325168	1397	13	0.202403	0.048279	metilene	1396	FALSE	TRUE	MAPK10	FALSE		1	22.54
X	142496722	142498350	1629	12	0.202403	0.0037601	metilene	1628	FALSE	TRUE	AL031073.2	FALSE		3	11.5733
5	56057383	56057677	295	10	0.202405	0.0035085	metilene	294	FALSE	TRUE	AC008892.1	FALSE		2	25.7333
3	43491309	43492063	755	11	0.202407	0.00071361	metilene	754	FALSE	TRUE	ANO10	FALSE		4	21.18
2	118200809	118202526	1718	20	0.202413	4.11e-08	metilene	1717	FALSE	TRUE	THORLNC	FALSE		2	23.5333
10	69656689	69657577	889	11	0.202415	0.035062	metilene	888	FALSE	FALSE		FALSE		0	24.6367
11	19452018	19453370	1353	10	0.202422	0.036549	metilene	1352	FALSE	TRUE	NAV2	FALSE		4	23.2383
3	146473341	146473847	507	9	0.202423	0.032614	metilene	506	FALSE	TRUE	PLSCR2	FALSE		2	24.3783
10	21816629	21817153	525	27	0.202428	0.0075809	metilene	524	FALSE	TRUE	DNAJC1	FALSE		3	24.3283
18	32586513	32587759	1247	30	0.202429	1.74e-10	metilene	1246	FALSE	TRUE	AC025887.2	FALSE		5	22.3783
8	40864894	40866909	2016	32	0.202437	4.2e-15	metilene	2015	FALSE	TRUE	ZMAT4	FALSE		1	23.4167
1	66953815	66956200	2386	19	0.202444	0.00053374	metilene	2385	FALSE	TRUE	MIER1	FALSE		6	22.2017
12	126079181	126080989	1809	24	0.202454	7.36e-07	metilene	1808	FALSE	FALSE		FALSE		3	22.7567
10	2148008	2149436	1429	12	0.202461	0.027213	metilene	1428	FALSE	FALSE		FALSE		4	21.8367
6	40411076	40412062	987	20	0.202466	2.5e-08	metilene	986	FALSE	TRUE	LRFN2	FALSE		2	24.4283
6	33961134	33961639	506	9	0.202468	0.00017456	metilene	505	FALSE	FALSE		FALSE		2	27.4583
18	59876446	59877275	830	11	0.202469	0.0077909	metilene	829	FALSE	FALSE		FALSE		3	25.5117
5	7665280	7665998	719	15	0.202475	0.0041073	metilene	718	FALSE	TRUE	ADCY2	FALSE		1	20.5033
3	68928266	68929810	1545	15	0.202478	0.0021094	metilene	1544	FALSE	TRUE	TAFA4	FALSE		3	22.675
11	97150352	97150994	643	9	0.202484	0.0063358	metilene	642	FALSE	FALSE		FALSE		2	22.6283
10	106955760	106956520	761	18	0.202493	8.69e-07	metilene	760	FALSE	TRUE	SORCS1	TRUE	SORCS1	2	22.8883
6	45636546	45637914	1369	15	0.202497	4.2e-05	metilene	1368	FALSE	TRUE	RUNX2	FALSE		2	22.8617
2	107603618	107604895	1278	14	0.202498	4.1e-06	metilene	1277	FALSE	TRUE	LINC01885	FALSE		3	22.625
15	47586263	47587241	979	11	0.202499	0.0079633	metilene	978	FALSE	TRUE	SEMA6D	FALSE		1	20.9767
5	171046275	171046501	227	9	0.202502	0.005957	metilene	226	FALSE	TRUE	RANBP17	FALSE		1	24.8067
5	67100917	67102102	1186	14	0.202505	0.00017681	metilene	1185	FALSE	TRUE	MAST4	FALSE		1	23.095
5	36421663	36423089	1427	16	0.20251	5.11e-07	metilene	1426	FALSE	FALSE		FALSE		1	24.9717
2	235321039	235321736	698	12	0.202518	0.014793	metilene	697	FALSE	FALSE		FALSE		1	24.35
7	117112272	117113587	1316	10	0.202526	0.017199	metilene	1315	FALSE	TRUE	ST7,ST7-AS2	FALSE		3	23.8467
3	26854376	26855917	1542	13	0.202528	0.0062325	metilene	1541	FALSE	FALSE		FALSE		6	21.0633
2	5835966	5837256	1291	19	0.20253	0.011285	metilene	1290	FALSE	FALSE		FALSE		2	22.9917
5	65060881	65061815	935	12	0.202531	0.0077644	metilene	934	FALSE	FALSE		FALSE		1	26.2217
8	24963371	24964062	692	10	0.202531	0.0076726	metilene	691	FALSE	FALSE		FALSE		1	22.2433
10	21231410	21232090	681	15	0.202532	1.76e-05	metilene	680	FALSE	FALSE		FALSE		2	24.3833
13	22648114	22649695	1582	20	0.202532	6.8e-06	metilene	1581	FALSE	FALSE		FALSE		1	23.2467
4	159502789	159504725	1937	23	0.202535	8.17e-07	metilene	1936	FALSE	FALSE		FALSE		2	22.27
4	98629998	98630872	875	13	0.202537	0.0027306	metilene	874	FALSE	TRUE	TSPAN5	FALSE		1	24.5183
5	129752485	129753645	1161	18	0.202545	0.0078339	metilene	1160	FALSE	TRUE	AC008591.1,MINAR2	FALSE		3	20.5967
11	34601774	34602830	1057	17	0.202556	1.35e-05	metilene	1056	FALSE	FALSE		FALSE		4	21.87
8	8812650	8813391	742	10	0.202561	0.017187	metilene	741	FALSE	TRUE	MFHAS1	FALSE		3	26.23
10	92824386	92826493	2108	26	0.202562	3.3e-06	metilene	2107	FALSE	FALSE		TRUE	EXOC6	6	23.9767
6	150698353	150699388	1036	16	0.202564	0.0059313	metilene	1035	FALSE	TRUE	PLEKHG1	FALSE		2	22.6817
X	13886939	13888162	1224	13	0.202571	0.0033336	metilene	1223	FALSE	TRUE	GPM6B	TRUE	GPM6B	2	10.3717
15	36513186	36514501	1316	19	0.202581	0.011329	metilene	1315	FALSE	FALSE		FALSE		0	20.9367
8	118315613	118316473	861	10	0.202583	0.0078171	metilene	860	FALSE	TRUE	SAMD12,AC023590.1	FALSE		1	19.34
2	50689906	50692084	2179	26	0.202586	1.06e-13	metilene	2178	FALSE	TRUE	NRXN1	FALSE		1	22.2867
8	21227455	21228373	919	11	0.202589	0.016364	metilene	918	FALSE	TRUE	AC021613.1	FALSE		0	22.8783
9	89624350	89625122	773	12	0.202604	0.00034102	metilene	772	FALSE	FALSE		FALSE		0	24.475
8	24268781	24270460	1680	28	0.202609	3.08e-07	metilene	1679	FALSE	FALSE		FALSE		7	22.51
20	51313088	51313969	882	12	0.202614	0.0078258	metilene	881	FALSE	FALSE		FALSE		2	25.7067
19	30359486	30361058	1573	31	0.202616	2.67e-15	metilene	1572	FALSE	TRUE	ZNF536	FALSE		0	25.305
9	88127557	88128201	645	15	0.202621	2.23e-06	metilene	644	FALSE	FALSE		FALSE		0	21.6783
11	95247757	95249242	1486	12	0.202622	0.0038153	metilene	1485	FALSE	FALSE		FALSE		0	22.92
2	234321266	234322955	1690	16	0.202623	0.0084132	metilene	1689	FALSE	FALSE		FALSE		4	25.6933
12	24927976	24929383	1408	18	0.202625	1.82e-06	metilene	1407	FALSE	TRUE	BCAT1	FALSE		6	22.1733
12	44261086	44261775	690	8	0.202627	0.011111	metilene	689	FALSE	TRUE	TMEM117,AC025030.2	FALSE		1	24.4517
2	159210314	159211352	1039	20	0.202628	4.37e-06	metilene	1038	FALSE	TRUE	TANC1	FALSE		2	24.1167
3	194566106	194567525	1420	20	0.202634	0.012941	metilene	1419	FALSE	FALSE		FALSE		5	25.1933
16	17950087	17951502	1416	16	0.202636	0.0017291	metilene	1415	FALSE	TRUE	AC010601.1	FALSE		6	23.5683
16	32008471	32008927	457	13	0.202645	0.0016557	metilene	456	FALSE	FALSE		FALSE		0	23.5367
4	177244442	177245531	1090	16	0.202651	0.0052891	metilene	1089	FALSE	TRUE	AC097518.2,AC097518.1	FALSE		2	23.715
6	7044067	7044802	736	14	0.202654	0.00072305	metilene	735	FALSE	FALSE		FALSE		2	24.0083
17	11250974	11251542	569	8	0.202657	0.026952	metilene	568	FALSE	TRUE	SHISA6	FALSE		1	21.8133
6	51206866	51208136	1271	15	0.20266	0.00016578	metilene	1270	FALSE	FALSE		FALSE		1	23.2933
14	98140545	98143323	2779	23	0.202663	4.29e-08	metilene	2778	FALSE	TRUE	AL163932.1	FALSE		6	22.9767
18	8459086	8460211	1126	18	0.202666	0.026121	metilene	1125	FALSE	FALSE		FALSE		1	22.015
7	39337880	39338822	943	10	0.202673	0.0033935	metilene	942	FALSE	TRUE	POU6F2	FALSE		0	25.2033
11	123045473	123046237	765	20	0.202681	3.35e-07	metilene	764	FALSE	FALSE		FALSE		5	22.3433
7	21748531	21749480	950	25	0.202683	7.1e-10	metilene	949	FALSE	TRUE	DNAH11	FALSE		0	21.195
9	114451997	114452447	451	9	0.202687	0.013971	metilene	450	FALSE	TRUE	WHRN	FALSE		2	23.7783
8	73764713	73764970	258	10	0.202691	0.017245	metilene	257	FALSE	TRUE	AC022826.2	FALSE		1	24.54
19	28409220	28410171	952	10	0.202694	0.017199	metilene	951	FALSE	FALSE		FALSE		2	23.585
10	130380247	130381114	868	14	0.202715	0.00032023	metilene	867	FALSE	TRUE	LINC02646	FALSE		1	24.4417
7	122761585	122762552	968	10	0.202719	0.017126	metilene	967	FALSE	TRUE	CADPS2	FALSE		4	17.93
18	5653327	5653981	655	11	0.202727	0.0057106	metilene	654	FALSE	FALSE		FALSE		1	23.1983
11	69113026	69113489	464	16	0.202728	0.020447	metilene	463	FALSE	TRUE	TPCN2,AP003071.5	FALSE		0	19.3883
10	28249308	28249730	423	10	0.202729	0.0034991	metilene	422	FALSE	TRUE	MPP7	FALSE		1	21.3517
8	133191134	133192894	1761	33	0.202733	6.33e-12	metilene	1760	FALSE	TRUE	CCN4	TRUE	CCN4	3	23.0233
12	47279962	47281086	1125	14	0.202733	1.83e-05	metilene	1124	FALSE	FALSE		TRUE	AC008083.2	5	24.0467
11	45070083	45071304	1222	20	0.202735	6.03e-09	metilene	1221	FALSE	FALSE		FALSE		5	26.2017
6	137788616	137789120	505	13	0.202741	0.0001772	metilene	504	FALSE	TRUE	LINC02539	FALSE		3	20.16
9	8547996	8549307	1312	25	0.202749	2.25e-09	metilene	1311	FALSE	TRUE	PTPRD	FALSE		4	21.2317
6	93092017	93093826	1810	18	0.202753	0.0017362	metilene	1809	FALSE	TRUE	AL138731.1	FALSE		1	21.615
4	140614273	140614915	643	12	0.202757	0.0017896	metilene	642	FALSE	FALSE		FALSE		2	25.0117
7	68397586	68398541	956	17	0.202757	0.0077165	metilene	955	FALSE	FALSE		FALSE		5	25.64
4	141905305	141906416	1112	13	0.202758	0.00080599	metilene	1111	FALSE	FALSE		FALSE		2	23.0817
1	218455138	218455887	750	10	0.202761	0.017254	metilene	749	FALSE	FALSE		FALSE		3	22.815
10	23608846	23609496	651	12	0.202765	0.0065323	metilene	650	FALSE	FALSE		FALSE		1	24.7717
1	87304466	87306143	1678	19	0.202766	6.42e-05	metilene	1677	FALSE	FALSE		FALSE		3	23.6167
2	165638915	165639571	657	9	0.202766	0.015073	metilene	656	FALSE	TRUE	CSRNP3	FALSE		1	21.71
15	98805327	98805978	652	8	0.202772	0.011079	metilene	651	FALSE	TRUE	IGF1R	FALSE		1	21.485
1	84775656	84776378	723	8	0.202774	0.0017784	metilene	722	FALSE	FALSE		FALSE		1	24.4733
8	100015869	100017041	1173	17	0.202791	1.34e-05	metilene	1172	FALSE	TRUE	RGS22	FALSE		4	19.9717
X	104232296	104233757	1462	15	0.202791	0.0022271	metilene	1461	FALSE	FALSE		FALSE		8	11.655
2	233394101	233395254	1154	7	0.2028	0.042007	metilene	1153	FALSE	TRUE	DGKD	FALSE		6	23.9
5	66742507	66744438	1932	24	0.202815	5.02e-11	metilene	1931	FALSE	TRUE	MAST4	FALSE		1	22.51
3	33490015	33490554	540	14	0.202818	1.76e-05	metilene	539	FALSE	FALSE		FALSE		2	23.6133
6	141251852	141253099	1248	14	0.202819	0.00062729	metilene	1247	FALSE	FALSE		FALSE		3	22.03
11	20004793	20006652	1860	19	0.20282	0.0011278	metilene	1859	FALSE	TRUE	NAV2	FALSE		9	21.8617
3	188829395	188830816	1422	20	0.202824	5.76e-09	metilene	1421	FALSE	TRUE	LPP	FALSE		5	21.2067
5	72124206	72125159	954	14	0.20283	0.00075798	metilene	953	FALSE	TRUE	MAP1B	FALSE		0	25.2333
10	22690712	22691652	941	10	0.202834	0.0068769	metilene	940	FALSE	TRUE	PIP4K2A	TRUE	PIP4K2A	2	24.165
3	188089486	188091074	1589	22	0.202839	3.27e-10	metilene	1588	FALSE	FALSE		FALSE		3	24.9083
10	81903590	81905658	2069	18	0.202841	1.28e-05	metilene	2068	FALSE	TRUE	NRG3	FALSE		4	20.7333
12	102890293	102891323	1031	18	0.202841	1.82e-06	metilene	1030	FALSE	TRUE	PAH	FALSE		2	20.7433
11	35260466	35261003	538	11	0.202842	0.034358	metilene	537	FALSE	TRUE	SLC1A2	FALSE		0	24.98
2	104640846	104641791	946	11	0.202845	0.0035951	metilene	945	FALSE	FALSE		FALSE		2	23.5817
12	84684358	84685032	675	11	0.202847	0.0037386	metilene	674	FALSE	FALSE		FALSE		3	18.93
6	150883061	150883886	826	11	0.20285	0.0016494	metilene	825	FALSE	TRUE	MTHFD1L	FALSE		1	23.1083
5	15604445	15605496	1052	12	0.202852	0.0017584	metilene	1051	FALSE	TRUE	FBXL7,AC010638.1	FALSE		2	23.9217
2	106832613	106833582	970	9	0.202854	0.014417	metilene	969	FALSE	TRUE	ST6GAL2	TRUE	AC016994.1	1	23.835
2	140133006	140133597	592	11	0.202859	0.00077152	metilene	591	FALSE	FALSE		FALSE		2	21.545
2	107063630	107064750	1121	13	0.202864	0.042971	metilene	1120	FALSE	FALSE		FALSE		0	23.8583
9	78807069	78808743	1675	16	0.202864	5.6e-09	metilene	1674	FALSE	FALSE		FALSE		2	23.2883
2	71549452	71551008	1557	19	0.20287	2.79e-06	metilene	1556	FALSE	TRUE	DYSF	FALSE		1	19.46
15	62612081	62613663	1583	17	0.202872	1.5e-05	metilene	1582	FALSE	TRUE	TLN2	FALSE		2	25.0217
7	82483781	82484613	833	12	0.202874	0.012185	metilene	832	FALSE	FALSE		FALSE		2	21.9433
6	14292399	14293036	638	12	0.202882	0.00082541	metilene	637	FALSE	FALSE		FALSE		3	20.7733
3	69271841	69272682	842	12	0.202888	0.0037912	metilene	841	FALSE	TRUE	FRMD4B	FALSE		2	23.675
6	46418178	46420797	2620	31	0.202897	6.69e-13	metilene	2619	FALSE	TRUE	RCAN2	FALSE		7	21.7567
20	9723089	9724910	1822	20	0.202898	0.031087	metilene	1821	FALSE	TRUE	PAK5	FALSE		6	23.8067
11	112877857	112878714	858	16	0.202901	0.00048954	metilene	857	FALSE	FALSE		FALSE		1	19.295
20	24393988	24394554	567	13	0.202904	0.00082915	metilene	566	FALSE	FALSE		FALSE		1	20.6083
10	131179512	131180205	694	12	0.202905	0.025738	metilene	693	FALSE	TRUE	TCERG1L	FALSE		0	24.145
20	47030822	47031712	891	15	0.202905	1.71e-05	metilene	890	FALSE	TRUE	EYA2	FALSE		3	23.9267
19	5103620	5104026	407	10	0.202908	0.0079078	metilene	406	FALSE	TRUE	KDM4B	FALSE		0	23.075
8	133766837	133767448	612	12	0.202915	0.0073841	metilene	611	FALSE	FALSE		FALSE		1	24.2083
7	82515500	82517069	1570	23	0.202919	3.73e-09	metilene	1569	FALSE	FALSE		FALSE		3	23
X	49988875	49991421	2547	23	0.202921	2.93e-06	metilene	2546	FALSE	TRUE	CLCN5	FALSE		7	11.4467
3	61731130	61731597	468	10	0.202926	0.016946	metilene	467	FALSE	TRUE	PTPRG	FALSE		1	23.5267
17	55810232	55812017	1786	15	0.202931	0.00058873	metilene	1785	FALSE	TRUE	PCTP	FALSE		3	23.41
X	97983896	97985571	1676	15	0.202931	0.0059584	metilene	1675	FALSE	FALSE		FALSE		0	11.52
5	145015086	145015990	905	10	0.202936	0.016881	metilene	904	FALSE	TRUE	AC132803.1	FALSE		3	22.125
10	120598584	120599913	1330	26	0.202938	1.95e-09	metilene	1329	FALSE	TRUE	LINC01561	TRUE	LINC01561	2	22.68
17	73704311	73705130	820	13	0.202939	0.04696	metilene	819	FALSE	FALSE		FALSE		2	20.045
2	157260864	157262285	1422	12	0.202948	0.0017062	metilene	1421	FALSE	TRUE	GALNT5	FALSE		2	22.35
7	67980146	67981041	896	12	0.20295	0.00074189	metilene	895	FALSE	FALSE		FALSE		2	25.525
1	213884913	213886235	1323	13	0.202958	0.0066634	metilene	1322	FALSE	TRUE	PROX1-AS1	FALSE		5	24.31
12	75482524	75484511	1988	15	0.202961	0.0082511	metilene	1987	FALSE	TRUE	GLIPR1,AC121761.1	FALSE		7	21.0867
7	34276408	34278598	2191	18	0.202972	6.97e-06	metilene	2190	FALSE	TRUE	AC009262.1	FALSE		5	22.0317
13	38476088	38476739	652	13	0.20298	8.31e-05	metilene	651	FALSE	FALSE		FALSE		2	25.5267
6	144431410	144432065	656	8	0.202981	0.025958	metilene	655	FALSE	TRUE	UTRN	FALSE		2	23.99
5	159952206	159953157	952	10	0.202982	0.0032318	metilene	951	FALSE	TRUE	ADRA1B	FALSE		3	24.07
10	89339740	89340627	888	15	0.202983	0.00063991	metilene	887	FALSE	TRUE	LIPA,IFIT3	FALSE		1	22.0083
16	7101126	7104057	2932	31	0.202988	0.0068039	metilene	2931	FALSE	TRUE	RBFOX1	FALSE		3	23.6733
12	19638007	19638722	716	14	0.202998	4.38e-05	metilene	715	FALSE	TRUE	AEBP2	FALSE		3	20.4017
5	103713172	103715669	2498	24	0.203005	7.13e-07	metilene	2497	FALSE	FALSE		FALSE		4	19.5833
10	35884104	35886081	1978	24	0.203005	1.64e-09	metilene	1977	FALSE	FALSE		FALSE		4	21.2183
21	25763306	25764020	715	8	0.203007	0.010739	metilene	714	FALSE	TRUE	GABPA	FALSE		2	24.3583
2	23309042	23310337	1296	13	0.203013	0.00084601	metilene	1295	FALSE	FALSE		FALSE		1	23.4717
8	127409343	127410794	1452	16	0.203015	1.57e-05	metilene	1451	FALSE	TRUE	PCAT1,CASC8,POU5F1B	TRUE	POU5F1B	6	21.6917
16	46909472	46910252	781	22	0.203015	9.24e-12	metilene	780	FALSE	TRUE	GPT2	FALSE		2	24.0433
2	212101081	212102645	1565	16	0.203017	0.0018273	metilene	1564	FALSE	TRUE	ERBB4	FALSE		0	17.2833
18	61059859	61062089	2231	21	0.203018	1.1e-08	metilene	2230	FALSE	FALSE		FALSE		2	21.9517
15	37575241	37576640	1400	15	0.20302	0.00031218	metilene	1399	FALSE	FALSE		FALSE		2	22.005
10	131859999	131860878	880	16	0.203027	9.1e-06	metilene	879	FALSE	FALSE		FALSE		1	24.4617
8	132875663	132876520	858	12	0.203033	0.011984	metilene	857	FALSE	TRUE	TG	FALSE		2	24.15
4	53893441	53894301	861	13	0.203034	0.0033825	metilene	860	FALSE	TRUE	AC058822.1	FALSE		2	20.0167
6	151036586	151037110	525	11	0.203034	3.01e-05	metilene	524	FALSE	TRUE	MTHFD1L	TRUE	MTHFD1L	0	26.1083
12	28119976	28121271	1296	13	0.203041	0.025493	metilene	1295	FALSE	FALSE		FALSE		3	22.06
5	57052662	57053604	943	14	0.203045	3.43e-05	metilene	942	FALSE	FALSE		FALSE		4	21.865
2	4694382	4696127	1746	15	0.203047	1e-05	metilene	1745	FALSE	FALSE		FALSE		4	22.515
12	19420084	19423012	2929	36	0.20305	7.61e-17	metilene	2928	FALSE	TRUE	AEBP2	FALSE		11	23.5417
18	58105246	58107233	1988	19	0.20305	6.61e-09	metilene	1987	FALSE	TRUE	NEDD4L	FALSE		4	23.855
12	66404309	66405327	1019	11	0.203052	0.0037849	metilene	1018	FALSE	TRUE	GRIP1	FALSE		3	22.4233
8	102784352	102786044	1693	22	0.203055	2.23e-06	metilene	1692	FALSE	FALSE		FALSE		4	24.79
10	34644387	34646240	1854	25	0.203063	6.49e-08	metilene	1853	FALSE	TRUE	PARD3	FALSE		2	24.1683
12	115228436	115229766	1331	19	0.203067	3.08e-09	metilene	1330	FALSE	FALSE		FALSE		5	24.1367
20	56618941	56619486	546	13	0.203086	0.0031855	metilene	545	FALSE	FALSE		FALSE		3	23.3083
5	146722995	146723951	957	11	0.203094	0.035626	metilene	956	FALSE	TRUE	PPP2R2B	FALSE		3	24.5083
3	67233333	67234276	944	15	0.203096	0.00114	metilene	943	FALSE	FALSE		FALSE		0	24.1867
6	72297617	72298705	1089	13	0.203096	0.0015596	metilene	1088	FALSE	TRUE	RIMS1	FALSE		3	21.7083
4	113288472	113289445	974	11	0.203097	0.0081854	metilene	973	FALSE	TRUE	ANK2	FALSE		1	23.1233
2	83587590	83589345	1756	20	0.203103	1.19e-05	metilene	1755	FALSE	FALSE		FALSE		5	20.3917
10	24449296	24450161	866	10	0.203112	0.036342	metilene	865	FALSE	TRUE	KIAA1217	TRUE	KIAA1217	0	24.625
15	38556218	38557926	1709	17	0.203115	2.99e-05	metilene	1708	FALSE	TRUE	RASGRP1	FALSE		2	22.21
18	74154384	74154481	98	9	0.20312	0.0011676	metilene	97	FALSE	TRUE	TIMM21	TRUE	TIMM21	1	21.2983
2	150475455	150477930	2476	26	0.203121	3.21e-09	metilene	2475	FALSE	TRUE	RND3	TRUE	RND3	1	23.725
9	83032646	83034174	1529	19	0.203121	1.03e-07	metilene	1528	FALSE	TRUE	RASEF	FALSE		0	24.5033
X	129651759	129652730	972	19	0.203123	5.1e-06	metilene	971	FALSE	TRUE	APLN	FALSE		0	12.185
2	215412943	215414035	1093	16	0.203126	1.26e-07	metilene	1092	FALSE	TRUE	FN1	FALSE		2	22.39
10	15595681	15597408	1728	22	0.203141	2.03e-07	metilene	1727	FALSE	TRUE	ITGA8	FALSE		2	23.79
Y	7354118	7356340	2223	24	0.203142	0.00015873	metilene	2222	FALSE	TRUE	PRKY	FALSE		5	11.37
8	139767156	139767745	590	13	0.203148	0.0031131	metilene	589	FALSE	TRUE	TRAPPC9	FALSE		3	26.055
11	71151729	71152301	573	17	0.203148	2.92e-08	metilene	572	FALSE	TRUE	SHANK2	FALSE		2	25.235
11	30477621	30479278	1658	19	0.203151	6.13e-08	metilene	1657	FALSE	TRUE	MPPED2	FALSE		4	22.565
3	135046311	135047645	1335	12	0.203156	0.00080718	metilene	1334	FALSE	TRUE	EPHB1	FALSE		3	24.34
13	46677525	46679547	2023	20	0.203157	0.0026661	metilene	2022	FALSE	TRUE	LRCH1	TRUE	LRCH1	0	22.925
10	1805321	1806087	767	18	0.203159	1.85e-06	metilene	766	FALSE	FALSE		FALSE		0	21.1417
20	12042949	12044946	1998	19	0.203161	0.0002063	metilene	1997	FALSE	FALSE		FALSE		5	21.5067
4	94749328	94749782	455	10	0.203177	0.034993	metilene	454	FALSE	TRUE	BMPR1B-DT	FALSE		2	21.8617
16	13174487	13176932	2446	23	0.203183	2.3e-05	metilene	2445	FALSE	TRUE	SHISA9	FALSE		3	22.8583
7	155437742	155438880	1139	14	0.203195	0.0027181	metilene	1138	FALSE	TRUE	AC008060.3	FALSE		0	23.3283
X	150211557	150213026	1470	18	0.203195	8.6e-05	metilene	1469	FALSE	TRUE	LINC00894	FALSE		3	12.7833
3	65577047	65578243	1197	15	0.203208	2.2e-06	metilene	1196	FALSE	TRUE	MAGI1	FALSE		3	22.9867
8	40989377	40990182	806	13	0.203212	0.00039533	metilene	805	FALSE	FALSE		FALSE		2	23.7683
11	122645153	122645891	739	12	0.203216	0.0076706	metilene	738	FALSE	FALSE		FALSE		3	19.97
X	145792647	145795303	2657	22	0.20322	1.27e-06	metilene	2656	FALSE	TRUE	AL109653.3	FALSE		3	12.0283
1	107389155	107389935	781	14	0.203221	8.35e-05	metilene	780	FALSE	TRUE	NTNG1	FALSE		1	22.6933
2	67488598	67489840	1243	15	0.203221	0.0023595	metilene	1242	FALSE	FALSE		FALSE		4	23.6217
5	142803971	142805017	1047	16	0.203222	0.00013314	metilene	1046	FALSE	TRUE	ARHGAP26	FALSE		4	22.95
7	68679074	68680351	1278	14	0.203226	0.00011213	metilene	1277	FALSE	FALSE		FALSE		3	21.3383
6	125176019	125177235	1217	11	0.203235	0.034333	metilene	1216	FALSE	TRUE	TPD52L1	FALSE		1	23.2783
16	65088620	65090192	1573	14	0.203236	0.010733	metilene	1572	FALSE	TRUE	CDH11	FALSE		2	24.1883
1	230200865	230201703	839	21	0.203237	3.12e-06	metilene	838	FALSE	TRUE	GALNT2	FALSE		3	25.045
15	64200595	64201572	978	12	0.203237	0.0016682	metilene	977	FALSE	TRUE	CSNK1G1,AC087632.2	FALSE		4	21.7233
3	62090227	62092023	1797	18	0.203239	2.11e-07	metilene	1796	FALSE	TRUE	PTPRG	FALSE		2	22.2767
1	200134968	200135579	612	16	0.203241	0.0001373	metilene	611	FALSE	TRUE	NR5A2	FALSE		3	22.2717
15	95676569	95678262	1694	27	0.203251	4.25e-09	metilene	1693	FALSE	TRUE	AC015574.1	FALSE		3	21.7333
14	86928317	86929847	1531	13	0.203257	0.0016942	metilene	1530	FALSE	FALSE		FALSE		6	22.3267
2	118267049	118268384	1336	16	0.203258	9.06e-06	metilene	1335	FALSE	FALSE		FALSE		2	22.7483
12	46783335	46784587	1253	12	0.203261	0.0030382	metilene	1252	FALSE	TRUE	AC008014.1,SLC38A4	FALSE		1	22.0417
6	29549459	29551627	2169	17	0.203269	1.61e-05	metilene	2168	FALSE	TRUE	OR2I1P	TRUE	OR2I1P	4	23.2417
1	107843522	107844510	989	16	0.203271	0.00048128	metilene	988	FALSE	TRUE	VAV3	FALSE		1	21.01
4	37631375	37632612	1238	21	0.203274	2.34e-07	metilene	1237	FALSE	TRUE	RELL1	FALSE		2	21.935
14	58169728	58170666	939	15	0.203279	0.0023151	metilene	938	FALSE	TRUE	ARMH4	FALSE		3	24.5883
9	71079720	71080345	626	14	0.203285	0.0055824	metilene	625	FALSE	TRUE	TRPM3	FALSE		1	21.045
11	34611717	34612885	1169	19	0.203285	1.54e-06	metilene	1168	FALSE	FALSE		FALSE		2	24.1283
16	7772230	7774198	1969	29	0.203287	2.37e-11	metilene	1968	FALSE	FALSE		FALSE		5	23.4883
7	67989816	67990752	937	15	0.20329	2.08e-05	metilene	936	FALSE	FALSE		FALSE		4	24.36
6	151163635	151164713	1079	16	0.203296	6.28e-05	metilene	1078	FALSE	TRUE	AL138733.1	FALSE		5	21.275
15	59839631	59840003	373	8	0.2033	0.010921	metilene	372	FALSE	FALSE		FALSE		1	22.9367
18	15003855	15004616	762	24	0.203307	1.74e-09	metilene	761	FALSE	FALSE		FALSE		0	21.5383
10	16659409	16661729	2321	19	0.203315	3.3e-05	metilene	2320	FALSE	TRUE	RSU1	FALSE		7	21.0967
17	14435033	14436664	1632	24	0.203321	2.99e-08	metilene	1631	FALSE	FALSE		FALSE		2	21.8783
8	48541494	48542854	1361	16	0.203325	3.28e-05	metilene	1360	FALSE	FALSE		FALSE		1	25.325
2	103122691	103123763	1073	20	0.203327	2.66e-05	metilene	1072	FALSE	TRUE	AC073987.1	FALSE		2	20.675
X	99915224	99916561	1338	28	0.203336	4.11e-06	metilene	1337	FALSE	FALSE		FALSE		2	11.1217
2	134453705	134454419	715	14	0.203345	4.11e-05	metilene	714	FALSE	TRUE	MGAT5	FALSE		0	23.4183
7	42293101	42293833	733	11	0.203353	0.035793	metilene	732	FALSE	FALSE		FALSE		1	21.65
2	157527307	157528946	1640	10	0.203354	0.0030796	metilene	1639	FALSE	TRUE	ACVR1C	FALSE		1	21.8117
6	162775796	162777419	1624	17	0.203357	0.000824	metilene	1623	FALSE	TRUE	PACRG	FALSE		4	24.775
1	200733443	200735010	1568	19	0.203359	1.97e-05	metilene	1567	FALSE	FALSE		FALSE		5	23.9
9	134921516	134921968	453	9	0.203363	0.033124	metilene	452	FALSE	FALSE		FALSE		1	24.9833
7	112002549	112003319	771	12	0.203372	0.0037543	metilene	770	FALSE	TRUE	DOCK4	TRUE	DOCK4	2	20.5067
7	96058178	96059311	1134	13	0.203374	0.001661	metilene	1133	FALSE	TRUE	DYNC1I1	FALSE		4	23.0267
16	23291603	23292083	481	13	0.203374	0.0065354	metilene	480	FALSE	TRUE	SCNN1B	FALSE		2	20.4233
3	99714809	99717409	2601	19	0.203376	1.06e-07	metilene	2600	FALSE	TRUE	COL8A1	FALSE		3	25.2283
1	63359179	63359932	754	12	0.203377	0.0037723	metilene	753	FALSE	FALSE		FALSE		1	24.5
3	6797920	6798812	893	12	0.203381	0.0078011	metilene	892	FALSE	TRUE	GRM7-AS3,GRM7	FALSE		4	23.1933
12	11844799	11845404	606	15	0.203382	8.12e-05	metilene	605	FALSE	TRUE	ETV6	FALSE		1	24.1683
3	183129972	183130347	376	9	0.203386	0.0025807	metilene	375	FALSE	TRUE	LAMP3	FALSE		2	23.9783
8	64991171	64992871	1701	16	0.203387	0.020553	metilene	1700	FALSE	FALSE		FALSE		3	22.615
15	60765853	60766725	873	13	0.203388	0.00040151	metilene	872	FALSE	TRUE	RORA	FALSE		0	23.335
10	34839586	34840414	829	12	0.203393	0.00036032	metilene	828	FALSE	FALSE		FALSE		5	24.9167
2	88285932	88287201	1270	18	0.203398	1.33e-05	metilene	1269	FALSE	FALSE		FALSE		4	24.7983
8	133446785	133447979	1195	21	0.203401	2.67e-09	metilene	1194	FALSE	FALSE		FALSE		2	27.4333
12	58931239	58932625	1387	12	0.20341	0.030646	metilene	1386	FALSE	TRUE	AC068305.2	FALSE		1	21.6217
16	17323418	17324552	1135	15	0.203419	5.06e-07	metilene	1134	FALSE	TRUE	XYLT1	FALSE		2	23.4067
12	127130953	127131896	944	13	0.203438	4.38e-05	metilene	943	FALSE	TRUE	AC079949.3	TRUE	AC079949.3	1	22.5033
18	75068183	75068985	803	17	0.203438	3.73e-06	metilene	802	FALSE	FALSE		FALSE		1	25.5883
5	73649527	73651249	1723	20	0.203448	4.63e-07	metilene	1722	FALSE	TRUE	ARHGEF28	FALSE		4	23.3783
16	57992931	57993587	657	8	0.203454	0.025973	metilene	656	FALSE	FALSE		FALSE		2	27.145
16	7077352	7079203	1852	25	0.203467	3.46e-09	metilene	1851	FALSE	TRUE	RBFOX1	FALSE		4	20.5283
5	18115620	18116430	811	12	0.203475	0.031155	metilene	810	FALSE	FALSE		FALSE		2	22.9117
3	98813028	98814326	1299	12	0.203476	0.00086299	metilene	1298	FALSE	TRUE	ST3GAL6,DCBLD2	TRUE	DCBLD2	4	22.1583
1	193283279	193284106	828	11	0.203479	0.035001	metilene	827	FALSE	FALSE		FALSE		2	22.7317
8	127898054	127899503	1450	15	0.20348	0.00032576	metilene	1449	FALSE	TRUE	PVT1	FALSE		3	21.6317
12	26181006	26182558	1553	15	0.20348	0.003575	metilene	1552	FALSE	TRUE	SSPN	FALSE		2	23.055
7	68150575	68151452	878	13	0.203484	0.0012229	metilene	877	FALSE	TRUE	AC093655.1	FALSE		4	22.5683
3	150870963	150872116	1154	18	0.203488	6.29e-10	metilene	1153	FALSE	TRUE	SIAH2-AS1,CLRN1-AS1,MINDY4B	FALSE		3	24.9367
5	160347356	160348187	832	17	0.20349	0.024886	metilene	831	FALSE	TRUE	C1QTNF2	FALSE		2	23.535
5	115550923	115552467	1545	12	0.203491	0.024914	metilene	1544	FALSE	FALSE		FALSE		1	25.1283
9	38917372	38919024	1653	19	0.203494	3.12e-05	metilene	1652	FALSE	FALSE		FALSE		1	17.4283
5	174763919	174765704	1786	35	0.203503	2.73e-12	metilene	1785	FALSE	TRUE	AC113346.2	FALSE		2	24.77
15	54190381	54191679	1299	11	0.203503	0.0081165	metilene	1298	FALSE	TRUE	UNC13C	FALSE		2	22.01
18	22054812	22055071	260	9	0.203512	0.014279	metilene	259	FALSE	FALSE		FALSE		2	24.6367
2	235650097	235651006	910	12	0.203517	0.0036758	metilene	909	FALSE	TRUE	AGAP1	FALSE		4	25.1217
1	54506241	54507071	831	9	0.203519	0.014346	metilene	830	FALSE	FALSE		FALSE		1	23.8333
10	60748064	60749611	1548	11	0.203528	0.017104	metilene	1547	FALSE	FALSE		FALSE		3	23.09
7	25835932	25837641	1710	15	0.203531	0.00062052	metilene	1709	FALSE	FALSE		FALSE		2	23.685
10	37554847	37556055	1209	13	0.203539	0.00040983	metilene	1208	FALSE	FALSE		FALSE		1	23.5067
4	139583358	139585017	1660	22	0.203542	4.19e-08	metilene	1659	FALSE	TRUE	SETD7	FALSE		2	24.6283
10	33209065	33210224	1160	15	0.203543	0.00043778	metilene	1159	FALSE	TRUE	NRP1	FALSE		4	23.085
18	56083297	56084086	790	11	0.203547	0.0082391	metilene	789	FALSE	TRUE	AC006305.2,LINC01905,LINC01539	FALSE		0	23.2083
X	132796819	132798430	1612	21	0.203554	0.023618	metilene	1611	FALSE	TRUE	HS6ST2	FALSE		2	11.0433
5	3346776	3347388	613	12	0.203557	0.015816	metilene	612	FALSE	FALSE		FALSE		0	23.4433
12	27741687	27743181	1495	13	0.20356	0.006848	metilene	1494	FALSE	TRUE	MRPS35	FALSE		3	23.0283
1	115986857	115987856	1000	17	0.203563	2.69e-05	metilene	999	FALSE	TRUE	SLC22A15	FALSE		4	24.6833
8	52897765	52900123	2359	19	0.203565	1.5e-06	metilene	2358	FALSE	FALSE		FALSE		4	23.425
2	35814842	35815333	492	13	0.203568	0.00079259	metilene	491	FALSE	FALSE		FALSE		1	20.8883
6	63409755	63411604	1850	17	0.203576	0.0024346	metilene	1849	FALSE	FALSE		FALSE		5	22.1167
8	41841780	41842423	644	13	0.203582	9.13e-05	metilene	643	FALSE	TRUE	ANK1	FALSE		2	25.5167
5	143134465	143135403	939	10	0.203583	0.00052197	metilene	938	FALSE	TRUE	ARHGAP26	TRUE	ARHGAP26	4	25.0517
6	73356475	73357560	1086	12	0.203583	0.003705	metilene	1085	FALSE	FALSE		FALSE		6	22.935
5	60364726	60365935	1210	11	0.203586	0.0017915	metilene	1209	FALSE	TRUE	PDE4D	FALSE		2	24.2833
20	60482117	60483076	960	20	0.203586	0.0022288	metilene	959	FALSE	TRUE	MIR646HG	FALSE		1	23.15
9	27390624	27391815	1192	13	0.203592	0.013238	metilene	1191	FALSE	TRUE	MOB3B,AL163192.1	TRUE	AL163192.1	1	20.1483
2	36500509	36501443	935	12	0.2036	0.0017081	metilene	934	FALSE	TRUE	CRIM1	FALSE		2	23.6967
14	84125399	84126200	802	9	0.203601	0.034045	metilene	801	FALSE	TRUE	AL356807.1	FALSE		0	20.325
X	30499627	30500884	1258	19	0.203606	0.00010952	metilene	1257	FALSE	FALSE		FALSE		3	12.2817
7	22098922	22100789	1868	22	0.20361	1.8e-06	metilene	1867	FALSE	FALSE		FALSE		2	22.5017
5	148806591	148807398	808	10	0.203611	0.00066844	metilene	807	FALSE	FALSE		FALSE		4	26.2483
9	76537908	76538634	727	9	0.203626	0.00046715	metilene	726	FALSE	TRUE	GCNT1	FALSE		5	25.2667
4	38097486	38098357	872	13	0.203628	0.0066865	metilene	871	FALSE	TRUE	TBC1D1	FALSE		4	23.725
18	57575894	57576905	1012	13	0.203638	0.026123	metilene	1011	FALSE	TRUE	FECH	FALSE		1	25.1333
13	100638931	100640266	1336	23	0.203647	2.26e-08	metilene	1335	FALSE	TRUE	TMTC4	TRUE	TMTC4	3	23.8083
10	14140945	14142733	1789	21	0.203652	4.15e-08	metilene	1788	FALSE	TRUE	FRMD4A	FALSE		2	22.5567
3	117216825	117218206	1382	12	0.203654	0.015082	metilene	1381	FALSE	FALSE		FALSE		1	21.0367
20	15769294	15770983	1690	17	0.203656	4.05e-06	metilene	1689	FALSE	TRUE	MACROD2	FALSE		6	20.995
10	116716426	116717893	1468	22	0.20366	6.31e-08	metilene	1467	FALSE	TRUE	HSPA12A	FALSE		1	24.365
7	18045052	18045996	945	11	0.203674	0.0077867	metilene	944	FALSE	FALSE		FALSE		4	23.8483
2	171304785	171305567	783	22	0.203676	0.023169	metilene	782	FALSE	FALSE		FALSE		2	27.8867
4	25325287	25326368	1082	14	0.203676	0.038343	metilene	1081	FALSE	TRUE	ZCCHC4	FALSE		4	25.0317
8	48101916	48102757	842	14	0.203676	0.0081988	metilene	841	FALSE	FALSE		FALSE		1	24.0117
17	13045808	13046534	727	7	0.203679	NA	camel	726	FALSE	FALSE		FALSE		2	23.6883
15	87196220	87197234	1015	19	0.203679	2.65e-08	metilene	1014	FALSE	FALSE		FALSE		0	23.4417
21	34241463	34241935	473	12	0.203686	0.0036514	metilene	472	FALSE	TRUE	AP000317.2,AP000317.1	FALSE		2	23.4033
4	17028441	17029770	1330	18	0.2037	0.0017586	metilene	1329	FALSE	TRUE	AC106894.1	FALSE		2	21.4417
17	72513457	72513935	479	11	0.203702	0.017007	metilene	478	FALSE	TRUE	LINC00511	FALSE		4	19.9467
2	106262827	106263914	1088	23	0.203707	0.0002547	metilene	1087	FALSE	FALSE		FALSE		3	19.24
13	110303636	110304697	1062	15	0.20371	0.00063036	metilene	1061	FALSE	TRUE	COL4A1	FALSE		1	25.5117
10	114879608	114880635	1028	19	0.203714	3.52e-07	metilene	1027	FALSE	TRUE	FAM160B1	FALSE		3	23.68
6	41354839	41356211	1373	15	0.203716	0.00016549	metilene	1372	FALSE	FALSE		FALSE		5	23.9533
8	139756880	139757465	586	14	0.203721	0.0014955	metilene	585	FALSE	TRUE	TRAPPC9	FALSE		0	23.2567
2	14907645	14908218	574	14	0.203728	0.0014814	metilene	573	FALSE	TRUE	AC068286.2,AC068286.1	TRUE	AC068286.1	3	21.1417
11	123534364	123537053	2690	26	0.20373	3.05e-07	metilene	2689	FALSE	TRUE	GRAMD1B	FALSE		8	23.53
10	33274523	33275699	1177	22	0.203748	4.35e-06	metilene	1176	FALSE	TRUE	NRP1	FALSE		3	23.755
18	10901828	10903404	1577	20	0.20375	8.22e-08	metilene	1576	FALSE	TRUE	PIEZO2,AP005120.1	FALSE		5	23.5183
10	114572254	114573741	1488	18	0.203757	9.15e-07	metilene	1487	FALSE	TRUE	ABLIM1	FALSE		3	22.775
9	12999360	13001712	2353	28	0.203761	4.32e-10	metilene	2352	FALSE	TRUE	AL161449.2	FALSE		5	21.7617
5	31437127	31438889	1763	15	0.203767	1.14e-06	metilene	1762	FALSE	TRUE	DROSHA	TRUE	DROSHA	2	21.7867
1	147770489	147771679	1191	13	0.203768	3.8e-06	metilene	1190	FALSE	TRUE	GJA5	FALSE		1	23.06
7	134428792	134430594	1803	25	0.203778	2.77e-06	metilene	1802	FALSE	TRUE	AC009275.1	FALSE		3	24.035
8	63388911	63389234	324	10	0.203778	0.037406	metilene	323	FALSE	TRUE	AC011124.1	FALSE		1	20.8283
2	179683203	179684302	1100	20	0.203788	3.11e-07	metilene	1099	FALSE	TRUE	ZNF385B	FALSE		2	23.1683
19	30854931	30855528	598	11	0.203791	NA	camel	597	FALSE	TRUE	AC011507.1	FALSE		1	23.9717
8	19654046	19655335	1290	13	0.203793	9.46e-05	metilene	1289	FALSE	TRUE	CSGALNACT1	FALSE		2	23.6583
11	95592618	95594095	1478	13	0.203794	0.013384	metilene	1477	FALSE	TRUE	AP000820.2	FALSE		1	21.6917
7	29334616	29335168	553	9	0.203798	0.032636	metilene	552	FALSE	TRUE	AC004593.2,CHN2	TRUE	CHN2	1	26.445
16	78571544	78572305	762	13	0.203798	0.00083201	metilene	761	FALSE	TRUE	WWOX	FALSE		3	22.7883
6	39837175	39837649	475	10	0.203802	0.0031996	metilene	474	FALSE	TRUE	DAAM2	FALSE		3	21.8033
8	60862014	60862563	550	11	0.203808	0.016409	metilene	549	FALSE	TRUE	CHD7	TRUE	CHD7	0	23.3
10	37989768	37990462	695	12	0.203811	0.00083695	metilene	694	FALSE	TRUE	ZNF25-DT	FALSE		2	23.2667
18	69546891	69547633	743	14	0.203812	8.47e-05	metilene	742	FALSE	TRUE	DOK6,AC119868.2	FALSE		4	26.7067
18	25185322	25186654	1333	14	0.203814	4.41e-07	metilene	1332	FALSE	TRUE	ZNF521	FALSE		0	22.3717
12	127430058	127432292	2235	34	0.203817	1.73e-17	metilene	2234	FALSE	FALSE		FALSE		2	22.9283
19	31666750	31667407	658	11	0.203819	0.033909	metilene	657	FALSE	FALSE		FALSE		1	21.485
12	30217695	30219431	1737	19	0.203827	1.02e-07	metilene	1736	FALSE	TRUE	AC023511.1	FALSE		2	21.8867
5	73126036	73127560	1525	14	0.203831	0.0014096	metilene	1524	FALSE	TRUE	TMEM171	FALSE		4	21.9817
1	63729561	63730988	1428	17	0.203833	0.00037188	metilene	1427	FALSE	FALSE		FALSE		3	22.875
5	116888722	116889256	535	12	0.20384	0.00017524	metilene	534	FALSE	FALSE		FALSE		2	21.6667
20	46773354	46773863	510	10	0.20384	0.017282	metilene	509	FALSE	FALSE		FALSE		3	26.1233
1	102192502	102193369	868	12	0.203842	0.029394	metilene	867	FALSE	FALSE		FALSE		1	21.0767
10	14269325	14270554	1230	15	0.203852	0.0082523	metilene	1229	FALSE	TRUE	FRMD4A	FALSE		3	22.4767
7	22886504	22887930	1427	29	0.203855	1.23e-09	metilene	1426	FALSE	FALSE		FALSE		4	23.2033
15	47569784	47570324	541	13	0.203855	0.0016303	metilene	540	FALSE	TRUE	SEMA6D	FALSE		1	21.85
8	57983696	57984197	502	11	0.203856	0.0072528	metilene	501	FALSE	TRUE	LINC01602	FALSE		1	22.0883
6	85484102	85485379	1278	14	0.203859	0.019372	metilene	1277	FALSE	TRUE	NT5E	TRUE	NT5E	1	22.8617
1	67710298	67712055	1758	18	0.20387	0.00085653	metilene	1757	FALSE	TRUE	GNG12	FALSE		2	22.1433
10	11470492	11471100	609	10	0.203873	0.035454	metilene	608	FALSE	TRUE	USP6NL	FALSE		1	24.09
3	21782424	21784073	1650	19	0.203877	0.0038722	metilene	1649	FALSE	TRUE	ZNF385D	FALSE		2	23.1133
6	83437339	83438145	807	15	0.203886	0.0011872	metilene	806	FALSE	FALSE		FALSE		3	22.4133
11	57570966	57571764	799	11	0.203888	0.00033016	metilene	798	FALSE	FALSE		FALSE		3	27.035
7	38673161	38673959	799	11	0.203905	1.25e-05	metilene	798	FALSE	FALSE		FALSE		2	23.5483
12	128797363	128798936	1574	22	0.203905	0.0077428	metilene	1573	FALSE	TRUE	SLC15A4	FALSE		1	23.915
2	86888806	86889997	1192	10	0.203911	0.00068785	metilene	1191	FALSE	FALSE		FALSE		1	20.1983
11	12911278	12913424	2147	24	0.203914	5.72e-08	metilene	2146	FALSE	TRUE	TEAD1	FALSE		2	24.9183
18	58980151	58981052	902	15	0.203915	0.00029425	metilene	901	FALSE	TRUE	ZNF532	TRUE	ZNF532	1	24.2633
7	117848642	117849804	1163	14	0.203917	0.00017701	metilene	1162	FALSE	TRUE	CTTNBP2	FALSE		2	22.965
8	13487501	13490940	3440	35	0.203919	2.23e-12	metilene	3439	FALSE	TRUE	DLC1	FALSE		6	21.4067
20	22657104	22659054	1951	19	0.203922	0.0001965	metilene	1950	FALSE	FALSE		FALSE		3	22.5117
2	147809405	147810039	635	16	0.203924	0.0060048	metilene	634	FALSE	FALSE		FALSE		3	20.8183
7	68852931	68853336	406	11	0.203925	0.0082626	metilene	405	FALSE	FALSE		FALSE		2	22.4533
18	39988048	39988510	463	12	0.203932	0.00087351	metilene	462	FALSE	FALSE		FALSE		1	21.835
5	67768411	67771384	2974	27	0.203936	5.89e-10	metilene	2973	FALSE	TRUE	AC112206.2,AC106798.1	FALSE		4	23.3683
2	114463607	114465418	1812	25	0.203945	2.57e-08	metilene	1811	FALSE	TRUE	DPP10	FALSE		3	24.7083
16	84393142	84394413	1272	20	0.203946	4.28e-06	metilene	1271	FALSE	TRUE	ATP2C2	FALSE		4	22.2767
9	9128302	9129555	1254	20	0.203958	2.39e-08	metilene	1253	FALSE	TRUE	PTPRD	FALSE		1	22.7883
3	158486948	158488093	1146	13	0.203968	0.00019376	metilene	1145	FALSE	TRUE	RSRC1	FALSE		4	20.3117
5	104400153	104401385	1233	10	0.203968	0.036324	metilene	1232	FALSE	TRUE	LINC02163,AC099520.1	FALSE		1	22.3367
4	79163860	79165083	1224	12	0.203971	0.0013794	metilene	1223	FALSE	TRUE	LINC01088	FALSE		0	23.6867
11	117859519	117860180	662	10	0.203971	0.036648	metilene	661	FALSE	TRUE	FXYD6-FXYD2,FXYD6	FALSE		2	24.8333
12	29734313	29735055	743	11	0.203972	0.035992	metilene	742	FALSE	TRUE	TMTC1	FALSE		0	22.995
16	26343734	26345670	1937	21	0.203978	5.91e-06	metilene	1936	FALSE	FALSE		FALSE		4	23.18
11	13102745	13103765	1021	12	0.203986	0.00082288	metilene	1020	FALSE	TRUE	AC013762.1	FALSE		3	22.7033
11	88910785	88912198	1414	12	0.203988	0.0008672	metilene	1413	FALSE	TRUE	GRM5	FALSE		1	18.86
1	222518290	222519691	1402	17	0.203996	7.49e-06	metilene	1401	FALSE	FALSE		FALSE		2	16.945
20	60843752	60844794	1043	15	0.203996	5.1e-07	metilene	1042	FALSE	FALSE		FALSE		0	25.0183
12	89493799	89494650	852	9	0.203997	0.032445	metilene	851	FALSE	TRUE	POC1B	FALSE		2	26.0917
6	52028188	52028479	292	8	0.204001	0.026893	metilene	291	FALSE	TRUE	PKHD1	FALSE		0	21.5783
7	156029607	156030536	930	18	0.204008	6.05e-09	metilene	929	FALSE	FALSE		FALSE		0	23.9167
1	30418242	30419994	1753	24	0.204014	6.03e-08	metilene	1752	FALSE	TRUE	AL161638.1	FALSE		3	22.1517
16	78207584	78208586	1003	18	0.204015	0.0015056	metilene	1002	FALSE	TRUE	WWOX	FALSE		3	21.94
13	59465009	59466283	1275	14	0.204021	6.52e-05	metilene	1274	FALSE	FALSE		FALSE		2	22.7883
6	13174989	13176701	1713	14	0.204025	0.0029321	metilene	1712	FALSE	TRUE	PHACTR1	FALSE		3	22.83
12	25511818	25512590	773	9	0.204027	0.015187	metilene	772	FALSE	TRUE	LMNTD1	FALSE		2	22.175
7	50465649	50466721	1073	19	0.204046	3.52e-05	metilene	1072	FALSE	TRUE	FIGNL1,DDC	FALSE		3	23.6967
2	106496998	106499418	2421	25	0.204047	2.1e-10	metilene	2420	FALSE	TRUE	CD8B2	FALSE		7	22.935
10	108709072	108710036	965	13	0.20405	0.013296	metilene	964	FALSE	TRUE	LINC02661	TRUE	LINC02661	4	22.5083
2	164910290	164911628	1339	12	0.204052	0.0063922	metilene	1338	FALSE	TRUE	AC019197.1,SLC38A11	TRUE	AC019197.1,SLC38A11	0	22.9
7	143402322	143403301	980	13	0.204053	0.0016836	metilene	979	FALSE	TRUE	EPHA1	FALSE		4	23.1533
14	58350501	58351648	1148	13	0.204054	0.0068004	metilene	1147	FALSE	TRUE	ARID4A	TRUE	ARID4A	0	23.41
X	2955843	2957047	1205	19	0.204055	0.00037823	metilene	1204	FALSE	TRUE	ARSL	FALSE		4	12.5833
12	62817639	62818170	532	9	0.204061	0.0060423	metilene	531	FALSE	TRUE	PPM1H	FALSE		0	24.4
8	72597107	72597324	218	9	0.204064	0.015015	metilene	217	FALSE	TRUE	KCNB2	FALSE		1	17.9417
2	171737836	171738318	483	11	0.204065	0.0027915	metilene	482	FALSE	TRUE	DYNC1I2	FALSE		3	22.8917
18	49473251	49473649	399	13	0.20407	0.0033719	metilene	398	FALSE	FALSE		FALSE		2	25.6417
13	93935975	93937868	1894	18	0.204086	8.19e-05	metilene	1893	FALSE	TRUE	GPC6	FALSE		2	21.095
2	152324886	152325779	894	12	0.204088	0.031694	metilene	893	FALSE	FALSE		FALSE		7	22.905
5	165883578	165884175	598	12	0.204089	0.031553	metilene	597	FALSE	FALSE		FALSE		2	21.94
1	81818488	81820517	2030	14	0.20409	0.0054136	metilene	2029	FALSE	TRUE	ADGRL2	FALSE		1	23.2417
12	117009251	117010272	1022	15	0.204093	0.0011484	metilene	1021	FALSE	TRUE	FBXW8	FALSE		2	23.8033
6	16514058	16514603	546	11	0.204094	0.0038543	metilene	545	FALSE	TRUE	ATXN1	FALSE		0	22.1167
2	7437571	7438777	1207	14	0.204098	0.00018289	metilene	1206	FALSE	TRUE	AC013460.1	FALSE		1	25.8617
16	61875282	61876848	1567	19	0.204099	1.99e-07	metilene	1566	FALSE	TRUE	CDH8	FALSE		3	22.495
13	35716128	35716978	851	19	0.204101	9.23e-08	metilene	850	FALSE	FALSE		FALSE		0	23.62
12	9362148	9362447	300	7	0.204102	0.041871	metilene	299	FALSE	TRUE	LINC02367	FALSE		0	23.6233
6	24147495	24148584	1090	13	0.204107	0.013488	metilene	1089	FALSE	TRUE	NRSN1	FALSE		1	21.9867
8	51527894	51529822	1929	14	0.20411	0.0003718	metilene	1928	FALSE	TRUE	PXDNL	FALSE		3	24.565
14	57087895	57091584	3690	34	0.204114	4.73e-06	metilene	3689	FALSE	TRUE	OTX2-AS1,AL391152.1	FALSE		4	21.8267
6	9541734	9542745	1012	13	0.204117	0.00041049	metilene	1011	FALSE	FALSE		FALSE		0	23.7367
6	16413765	16414712	948	13	0.204126	0.01334	metilene	947	FALSE	TRUE	ATXN1	FALSE		0	24.5083
4	56807051	56808320	1270	19	0.20413	1.98e-05	metilene	1269	FALSE	FALSE		FALSE		5	22.8967
16	17173204	17173756	553	13	0.204135	0.00018837	metilene	552	FALSE	TRUE	XYLT1	FALSE		2	24.375
X	44155857	44157051	1195	13	0.20414	0.0031883	metilene	1194	FALSE	TRUE	EFHC2	FALSE		1	11.6017
1	57715811	57716690	880	11	0.204141	0.003884	metilene	879	FALSE	TRUE	DAB1	FALSE		3	23.95
20	20871027	20872935	1909	23	0.20416	1.78e-06	metilene	1908	FALSE	FALSE		FALSE		2	23.5133
4	118360116	118360892	777	10	0.204164	0.016478	metilene	776	FALSE	FALSE		FALSE		2	25.23
4	23869202	23870283	1082	18	0.204177	4.76e-05	metilene	1081	FALSE	TRUE	PPARGC1A	FALSE		0	18.5733
4	186147833	186148512	680	11	0.204177	0.016995	metilene	679	FALSE	TRUE	FAM149A	TRUE	FAM149A	1	24.5117
12	129331080	129332425	1346	17	0.204178	1.91e-06	metilene	1345	FALSE	TRUE	TMEM132D	FALSE		1	24.0267
20	6854638	6855338	701	12	0.204185	0.0072136	metilene	700	FALSE	FALSE		FALSE		1	19.665
6	166567211	166568083	873	20	0.204203	1.5e-05	metilene	872	FALSE	TRUE	RPS6KA2	FALSE		0	24.2667
15	47505414	47506999	1586	17	0.204204	0.00040069	metilene	1585	FALSE	TRUE	SEMA6D	FALSE		2	20.7967
5	178253543	178253670	128	7	0.20422	0.041137	metilene	127	FALSE	TRUE	COL23A1	FALSE		1	29.38
4	164909280	164910341	1062	16	0.204228	4.76e-05	metilene	1061	FALSE	FALSE		FALSE		4	22.4817
12	62770738	62772334	1597	14	0.20424	0.00071769	metilene	1596	FALSE	TRUE	PPM1H	FALSE		3	22.1817
10	78757728	78758832	1105	19	0.204254	2.57e-11	metilene	1104	FALSE	FALSE		FALSE		1	23.7967
4	94664605	94664823	219	8	0.204255	0.0044378	metilene	218	FALSE	TRUE	PDLIM5	FALSE		1	19.515
2	229524828	229525161	334	10	0.204258	0.007292	metilene	333	FALSE	TRUE	DNER	FALSE		0	23.22
2	234533979	234535438	1460	25	0.204263	1.1e-09	metilene	1459	FALSE	FALSE		FALSE		0	23.8533
16	78847569	78848866	1298	17	0.204265	3.82e-06	metilene	1297	FALSE	TRUE	WWOX	FALSE		4	25.4617
4	186664010	186665263	1254	15	0.204271	1.09e-06	metilene	1253	FALSE	TRUE	FAT1	FALSE		3	26.4067
18	24629046	24630603	1558	17	0.204271	0.0024775	metilene	1557	FALSE	TRUE	LINC01915	TRUE	LINC01915	1	27.8867
7	154670018	154670577	560	13	0.204277	0.00036892	metilene	559	FALSE	TRUE	DPP6	FALSE		1	23.1283
X	107648470	107650189	1720	26	0.204286	2.14e-08	metilene	1719	FALSE	TRUE	PRPS1	FALSE		4	11.5733
5	100278173	100278852	680	10	0.204291	0.037096	metilene	679	FALSE	FALSE		FALSE		2	22.1317
6	53160217	53161715	1499	21	0.204292	6.15e-06	metilene	1498	FALSE	FALSE		FALSE		4	21.2667
20	42355434	42356483	1050	17	0.204299	1.48e-05	metilene	1049	FALSE	TRUE	PTPRT	FALSE		1	22.9267
2	6660032	6660814	783	13	0.204301	0.0057683	metilene	782	FALSE	FALSE		FALSE		1	22.085
2	156491479	156492795	1317	15	0.204302	4.46e-06	metilene	1316	FALSE	TRUE	GPD2	FALSE		5	21.4967
2	2539438	2541041	1604	23	0.204304	9.32e-06	metilene	1603	FALSE	FALSE		FALSE		3	23.39
15	96397826	96399329	1504	15	0.204307	0.012247	metilene	1503	FALSE	TRUE	AC087477.2,AC087477.5	FALSE		1	24.56
4	3828739	3829294	556	15	0.204308	0.00063748	metilene	555	FALSE	FALSE		FALSE		3	27.9033
8	81100338	81101636	1299	15	0.204308	0.0012362	metilene	1298	FALSE	TRUE	PAG1	FALSE		1	25.31
9	76462361	76464015	1655	17	0.204308	0.044829	metilene	1654	FALSE	TRUE	GCNT1	FALSE		5	23.2833
10	100843415	100843574	160	8	0.204312	0.011063	metilene	159	FALSE	FALSE		FALSE		1	24.6633
6	125913487	125915655	2169	20	0.204317	1.01e-06	metilene	2168	FALSE	TRUE	NCOA7	FALSE		3	25.05
16	17372564	17373842	1279	19	0.204322	5.6e-06	metilene	1278	FALSE	TRUE	XYLT1	FALSE		4	23.6183
4	17564474	17565680	1207	18	0.204338	1.44e-08	metilene	1206	FALSE	FALSE		FALSE		2	24.98
3	74926211	74927942	1732	17	0.204339	1.51e-05	metilene	1731	FALSE	FALSE		FALSE		2	21.1333
8	60997621	60999284	1664	20	0.20434	0.00073263	metilene	1663	FALSE	FALSE		FALSE		1	22.605
2	128757199	128758667	1469	22	0.204341	6.26e-08	metilene	1468	FALSE	FALSE		FALSE		6	25.6767
4	31409653	31409946	294	10	0.204346	0.031486	metilene	293	FALSE	FALSE		FALSE		1	22.8717
8	57866695	57867720	1026	19	0.204346	3.89e-07	metilene	1025	FALSE	TRUE	LINC01602	FALSE		1	20.8283
5	141505923	141507734	1812	23	0.204349	4.83e-06	metilene	1811	FALSE	TRUE	PCDHGA1,PCDHGA2,PCDHGA3,PCDHGB1,PCDHGA4,PCDHGB2,PCDHGA5,PCDHGB3,PCDHGA6,PCDHGA7,PCDHGB4,PCDHGA8,PCDHGB5,PCDHGA9,PCDHGB6,PCDHGA10,PCDHGB7,PCDHGA11,PCDHGA12,PCDHGC3,PCDHGC4,PCDHGC5	TRUE	PCDHGC3	5	24.1333
1	233665292	233666687	1396	15	0.204351	0.0078391	metilene	1395	FALSE	TRUE	KCNK1	FALSE		1	23.7783
20	16477424	16478575	1152	13	0.204356	2.05e-05	metilene	1151	FALSE	TRUE	KIF16B	FALSE		2	22.0083
20	10739093	10740594	1502	16	0.204358	2.16e-06	metilene	1501	FALSE	TRUE	AL050403.2,LINC01752	FALSE		1	23.2717
6	82447844	82448806	963	14	0.20436	0.00047587	metilene	962	FALSE	FALSE		FALSE		2	22.4517
10	27248084	27248749	666	8	0.20436	0.026864	metilene	665	FALSE	TRUE	AL160291.1	FALSE		0	24.0833
7	138803676	138804437	762	12	0.204361	0.0032525	metilene	761	FALSE	TRUE	TMEM213	FALSE		2	23.3117
9	2337717	2338819	1103	12	0.204365	1.37e-05	metilene	1102	FALSE	FALSE		FALSE		2	25.5983
4	165831243	165832507	1265	15	0.204383	9.8e-06	metilene	1264	FALSE	FALSE		FALSE		4	22.3733
9	20666365	20668228	1864	17	0.204383	2.68e-08	metilene	1863	FALSE	TRUE	FOCAD	FALSE		2	23.6633
5	156863987	156865295	1309	18	0.204387	2.36e-05	metilene	1308	FALSE	FALSE		FALSE		3	24.6367
3	71293197	71294533	1337	13	0.204393	0.0067275	metilene	1336	FALSE	TRUE	FOXP1,AC097634.4,FOXP1-AS1	FALSE		3	23.9233
6	153830242	153830927	686	9	0.204393	0.00046575	metilene	685	FALSE	FALSE		FALSE		1	26.1983
7	155362155	155362635	481	10	0.2044	0.037099	metilene	480	FALSE	TRUE	BLACE	FALSE		0	27.305
12	71730746	71732893	2148	37	0.204405	3.76e-13	metilene	2147	FALSE	FALSE		FALSE		9	23.4217
13	35795848	35796533	686	12	0.204405	0.015135	metilene	685	FALSE	TRUE	DCLK1	FALSE		1	22.1033
10	19930687	19931648	962	15	0.204415	4.08e-05	metilene	961	FALSE	TRUE	PLXDC2	FALSE		1	22.9183
6	51351090	51352205	1116	14	0.204419	0.0023686	metilene	1115	FALSE	FALSE		FALSE		2	23.27
10	66361864	66362717	854	9	0.204419	0.034485	metilene	853	FALSE	TRUE	CTNNA3	FALSE		2	19.1333
3	149203029	149203637	609	24	0.204424	2.51e-10	metilene	608	FALSE	TRUE	CP	FALSE		4	23.6967
14	57175228	57177154	1927	16	0.204428	0.00027158	metilene	1926	FALSE	FALSE		FALSE		2	22.425
6	135709898	135710361	464	9	0.204432	0.014387	metilene	463	FALSE	TRUE	LINC00271	FALSE		0	21.6567
11	93967668	93968090	423	11	0.204442	0.0038512	metilene	422	FALSE	FALSE		FALSE		1	22.0833
5	11494866	11496071	1206	8	0.204447	0.026052	metilene	1205	FALSE	TRUE	CTNND2	FALSE		0	23.7217
8	119926979	119927710	732	10	0.204448	0.016535	metilene	731	FALSE	TRUE	DEPTOR	FALSE		3	18.8667
8	20482026	20485295	3270	27	0.204449	4.87e-08	metilene	3269	FALSE	FALSE		FALSE		2	21.54
21	41758427	41758924	498	11	0.204453	0.0017784	metilene	497	FALSE	TRUE	RIPK4	FALSE		2	27.1583
X	15772328	15773501	1174	13	0.204455	0.026103	metilene	1173	FALSE	TRUE	CA5B	TRUE	CA5B	2	11.8867
7	140440907	140441355	449	15	0.20446	0.0075933	metilene	448	FALSE	FALSE		FALSE		2	23.8917
20	51743386	51744926	1541	37	0.204461	2.93e-08	metilene	1540	FALSE	TRUE	ATP9A	FALSE		4	21.5
11	126703082	126703889	808	10	0.204463	0.007518	metilene	807	FALSE	TRUE	KIRREL3	FALSE		2	26.225
15	88344403	88344863	461	13	0.204464	0.0054134	metilene	460	FALSE	FALSE		FALSE		2	22.9983
2	6982099	6983869	1771	20	0.204473	8.26e-08	metilene	1770	FALSE	TRUE	RNF144A	FALSE		2	24.3217
6	57929330	57930596	1267	20	0.204473	4.4e-06	metilene	1266	FALSE	TRUE	AL021368.4	FALSE		4	14.475
12	128553489	128556374	2886	41	0.204478	2.76e-19	metilene	2885	FALSE	TRUE	TMEM132C	FALSE		4	22.9917
6	88174205	88175366	1162	15	0.204481	0.015083	metilene	1161	FALSE	FALSE		FALSE		5	23.7933
6	134207750	134208585	836	12	0.204483	0.00040274	metilene	835	FALSE	TRUE	SGK1	FALSE		5	24.9533
21	42088779	42089411	633	13	0.204483	0.00078919	metilene	632	FALSE	TRUE	UMODL1	FALSE		1	24.6183
6	45751349	45754354	3006	34	0.20449	8.4e-11	metilene	3005	FALSE	FALSE		FALSE		6	21.8583
1	88928365	88929067	703	13	0.204498	4.26e-06	metilene	702	FALSE	FALSE		FALSE		1	22.8483
17	79595436	79595926	491	15	0.204504	4.04e-05	metilene	490	FALSE	FALSE		FALSE		1	24.7117
14	98411761	98412967	1207	11	0.204524	0.0082233	metilene	1206	FALSE	FALSE		FALSE		3	23.205
8	8663410	8664059	650	13	0.204525	0.002733	metilene	649	FALSE	FALSE		FALSE		2	23.355
1	175527896	175528456	561	7	0.204532	0.04255	metilene	560	FALSE	TRUE	TNR	FALSE		0	23.1683
2	168666620	168668072	1453	14	0.204547	8.62e-05	metilene	1452	FALSE	TRUE	CERS6	FALSE		3	25.2483
16	26827149	26828886	1738	28	0.204547	2.04e-13	metilene	1737	FALSE	FALSE		FALSE		5	24.1417
10	91001707	91003115	1409	13	0.204559	1.83e-05	metilene	1408	FALSE	TRUE	AL365434.1	FALSE		3	22.91
14	61183350	61184234	885	10	0.204569	0.035048	metilene	884	FALSE	FALSE		FALSE		0	22.375
1	17977393	17978326	934	12	0.204575	0.00036921	metilene	933	FALSE	FALSE		FALSE		3	26.0233
17	57462943	57463550	608	11	0.204586	0.00037343	metilene	607	FALSE	TRUE	MSI2	FALSE		0	20.165
5	160356666	160358222	1557	24	0.204597	0.0018555	metilene	1556	FALSE	TRUE	C1QTNF2	FALSE		2	23.2833
18	52283045	52284823	1779	16	0.204609	3.6e-05	metilene	1778	FALSE	TRUE	AC016383.2	TRUE	AC016383.2	3	21.9517
2	224498957	224500283	1327	11	0.204614	0.01691	metilene	1326	FALSE	TRUE	CUL3	TRUE	CUL3	0	25.1183
4	24135422	24136473	1052	16	0.204617	0.0052385	metilene	1051	FALSE	FALSE		FALSE		1	23.9583
2	138827906	138829486	1581	19	0.204619	0.0034599	metilene	1580	FALSE	FALSE		FALSE		2	23.1517
2	52351342	52352280	939	12	0.204626	0.00083495	metilene	938	FALSE	TRUE	AC007402.1	FALSE		1	18.4067
8	127917708	127918089	382	17	0.204628	1.49e-05	metilene	381	FALSE	TRUE	PVT1	FALSE		0	21.705
7	154869703	154870699	997	15	0.204629	0.0084011	metilene	996	FALSE	TRUE	DPP6	FALSE		3	19.35
3	122978625	122979036	412	9	0.204632	0.0011182	metilene	411	FALSE	TRUE	SEMA5B	FALSE		0	25.6417
2	9762100	9763086	987	15	0.204633	0.015524	metilene	986	FALSE	TRUE	AC082651.3	FALSE		1	24.4467
10	21069916	21071386	1471	15	0.204636	0.0044585	metilene	1470	FALSE	TRUE	NEBL	FALSE		2	22.6
X	15869684	15871003	1320	14	0.204649	0.0028287	metilene	1319	FALSE	FALSE		FALSE		3	12.4417
9	89600935	89601556	622	12	0.204653	0.0035734	metilene	621	FALSE	TRUE	AL161910.1	FALSE		1	26.2833
10	67287073	67287632	560	8	0.204658	0.026751	metilene	559	FALSE	TRUE	CTNNA3	FALSE		2	24.975
15	54582103	54583141	1039	11	0.204658	0.00012378	metilene	1038	FALSE	TRUE	UNC13C	FALSE		2	22.7217
17	73064758	73065318	561	9	0.20466	0.031544	metilene	560	FALSE	TRUE	SLC39A11	FALSE		1	23.7317
1	239811078	239812163	1086	13	0.204661	0.00063669	metilene	1085	FALSE	TRUE	CHRM3	FALSE		1	25.5083
8	52840392	52841112	721	9	0.204661	0.0063485	metilene	720	FALSE	FALSE		FALSE		2	24.7517
5	75110435	75110992	558	9	0.204666	0.034151	metilene	557	FALSE	TRUE	ANKRD31	FALSE		2	23.39
6	132346734	132347601	868	10	0.204666	0.017285	metilene	867	FALSE	TRUE	MOXD1	FALSE		2	23.4083
9	74820290	74822349	2060	21	0.20467	9.17e-11	metilene	2059	FALSE	TRUE	TRPM6	FALSE		3	23.1967
3	149225888	149226831	944	13	0.204672	0.025848	metilene	943	FALSE	TRUE	AC093001.2	FALSE		1	19.7733
1	58938139	58939789	1651	24	0.204678	5.66e-07	metilene	1650	FALSE	TRUE	LINC01358	TRUE	LINC01358	3	24.1683
8	56435165	56436746	1582	19	0.204678	2.23e-06	metilene	1581	FALSE	TRUE	PENK	FALSE		3	23.2167
8	55160561	55161661	1101	12	0.204681	0.00040722	metilene	1100	FALSE	TRUE	XKR4,AC022679.1	TRUE	AC022679.1	4	24.9483
3	14363510	14364619	1110	18	0.204686	1.16e-05	metilene	1109	FALSE	FALSE		FALSE		2	25.3167
6	7914194	7915629	1436	19	0.204687	0.0001083	metilene	1435	FALSE	TRUE	BLOC1S5-TXNDC5	FALSE		3	24.9167
21	13571905	13572401	497	10	0.204691	0.027913	metilene	496	FALSE	TRUE	LINC01674	FALSE		2	22.2583
10	122285658	122287101	1444	24	0.204692	6.26e-11	metilene	1443	FALSE	TRUE	BTBD16	FALSE		2	23.2183
10	44370115	44371369	1255	18	0.204695	6.08e-08	metilene	1254	FALSE	TRUE	CXCL12	FALSE		0	24.1367
18	22079418	22079805	388	10	0.2047	0.00059864	metilene	387	FALSE	FALSE		FALSE		1	23.825
13	29126106	29127066	961	12	0.204701	0.029191	metilene	960	FALSE	TRUE	MTUS2	FALSE		2	23.6483
5	100377020	100378128	1109	19	0.204707	2.31e-06	metilene	1108	FALSE	FALSE		FALSE		4	19.645
4	182554319	182555055	737	9	0.204712	0.014547	metilene	736	FALSE	TRUE	TENM3	FALSE		1	22.24
11	115226971	115228246	1276	12	0.204713	0.00018722	metilene	1275	FALSE	TRUE	CADM1	FALSE		1	21.4083
8	56058475	56059375	901	24	0.204722	4.18e-07	metilene	900	FALSE	FALSE		FALSE		6	23.1517
4	88891940	88892716	777	17	0.20473	0.0058208	metilene	776	FALSE	TRUE	FAM13A	FALSE		4	22.7317
7	23765381	23766495	1115	16	0.204731	0.00025777	metilene	1114	FALSE	TRUE	STK31	FALSE		4	22.5317
12	68585653	68586619	967	16	0.204731	6.91e-05	metilene	966	FALSE	FALSE		FALSE		3	25.81
2	205275168	205275784	617	12	0.204734	0.00085839	metilene	616	FALSE	TRUE	PARD3B	FALSE		1	21.6017
5	4905042	4905975	934	15	0.20474	7.4e-05	metilene	933	FALSE	FALSE		FALSE		1	23.5583
8	13728651	13729915	1265	21	0.204742	0.00034704	metilene	1264	FALSE	FALSE		FALSE		3	19.3767
9	69650449	69652328	1880	20	0.204743	8.97e-08	metilene	1879	FALSE	TRUE	APBA1	FALSE		4	24.1517
4	110535710	110536054	345	11	0.204745	0.016153	metilene	344	FALSE	TRUE	ENPEP	FALSE		3	18.1617
4	108125313	108125894	582	9	0.204746	0.014878	metilene	581	FALSE	TRUE	LEF1	FALSE		1	20.225
14	21138946	21139551	606	15	0.204747	0.0022077	metilene	605	FALSE	FALSE		FALSE		3	23.9833
8	6200377	6201348	972	22	0.204748	4.9e-09	metilene	971	FALSE	TRUE	AC009435.1	FALSE		0	22.7
16	17524174	17525545	1372	16	0.204751	4.3e-06	metilene	1371	FALSE	FALSE		FALSE		3	22.9983
19	31121274	31122307	1034	14	0.204758	9.18e-05	metilene	1033	FALSE	TRUE	AC020912.1	FALSE		2	24.81
X	123920987	123922822	1836	49	0.204762	1.9e-13	metilene	1835	FALSE	FALSE		FALSE		6	11.3717
18	23035352	23035920	569	11	0.204764	0.033921	metilene	568	FALSE	FALSE		FALSE		5	19.6483
11	110797486	110798448	963	18	0.204765	0.0031487	metilene	962	FALSE	FALSE		FALSE		3	23.68
10	116160393	116161824	1432	11	0.204776	0.0016574	metilene	1431	FALSE	TRUE	GFRA1	FALSE		2	23.9733
6	34940735	34941147	413	11	0.204784	0.0017862	metilene	412	FALSE	TRUE	ANKS1A	FALSE		2	24.02
1	77703351	77703577	227	7	0.204802	0.015803	metilene	226	FALSE	TRUE	USP33	FALSE		1	23.5767
14	89162003	89162382	380	7	0.204803	0.042432	metilene	379	FALSE	TRUE	FOXN3	FALSE		0	23.9733
11	97084071	97084493	423	9	0.204806	0.0060395	metilene	422	FALSE	FALSE		FALSE		1	20.3983
1	219734650	219736237	1588	12	0.204808	0.013914	metilene	1587	FALSE	TRUE	SLC30A10	FALSE		3	24.4917
9	85440247	85441419	1173	19	0.204811	9.48e-06	metilene	1172	FALSE	TRUE	AL583827.1	FALSE		2	24.3067
14	49566456	49566792	337	10	0.204815	0.036509	metilene	336	FALSE	FALSE		FALSE		2	22.7633
3	53771494	53772716	1223	19	0.204819	3.75e-10	metilene	1222	FALSE	TRUE	CACNA1D	TRUE	CACNA1D	1	23.7117
3	171377977	171379190	1214	11	0.204819	0.0001616	metilene	1213	FALSE	TRUE	TNIK	FALSE		4	23.065
5	10526282	10526864	583	13	0.204819	9.47e-06	metilene	582	FALSE	FALSE		FALSE		2	25.6833
9	16944597	16945121	525	11	0.204822	0.00036264	metilene	524	FALSE	TRUE	AL162725.2	FALSE		3	24.8283
12	114489621	114491076	1456	17	0.204822	0.002484	metilene	1455	FALSE	FALSE		FALSE		2	20.6833
X	12307488	12310150	2663	29	0.204827	7.63e-06	metilene	2662	FALSE	TRUE	FRMPD4	FALSE		4	12.0017
10	61987052	61988179	1128	10	0.204829	0.0078948	metilene	1127	FALSE	TRUE	ARID5B	FALSE		3	24.24
4	153001058	153002360	1303	18	0.20483	0.00041512	metilene	1302	FALSE	FALSE		FALSE		1	21.2217
11	69493878	69493959	82	5	0.204833	NA	camel	81	FALSE	TRUE	LINC01488	FALSE		1	23.84
8	14918907	14919985	1079	19	0.204837	0.0007183	metilene	1078	FALSE	TRUE	SGCZ	FALSE		3	23.2067
14	95404953	95405425	473	12	0.204837	3.27e-06	metilene	472	FALSE	FALSE		FALSE		0	23.3567
19	29487595	29489128	1534	21	0.204837	0.0047513	metilene	1533	FALSE	TRUE	AC011474.1	FALSE		4	24.3583
6	160009949	160010556	608	13	0.204843	0.0031823	metilene	607	FALSE	TRUE	IGF2R	FALSE		0	23.6617
4	76472731	76473108	378	13	0.204845	0.00040597	metilene	377	FALSE	TRUE	SHROOM3	FALSE		3	22.3617
8	92436214	92438324	2111	26	0.204861	6.94e-05	metilene	2110	FALSE	FALSE		FALSE		2	24.6383
1	14729190	14729802	613	14	0.204869	8.65e-05	metilene	612	FALSE	TRUE	KAZN	FALSE		0	24.0033
X	137602361	137602993	633	14	0.204888	0.0054233	metilene	632	FALSE	TRUE	Z96074.1	FALSE		4	12.0533
4	25990500	25992016	1517	16	0.204892	0.010247	metilene	1516	FALSE	FALSE		FALSE		5	24.115
10	81013450	81015543	2094	16	0.204892	0.020058	metilene	2093	FALSE	FALSE		FALSE		3	22.3183
9	104930544	104931125	582	9	0.204894	0.0063313	metilene	581	FALSE	FALSE		FALSE		2	20.3783
6	17530989	17532482	1494	22	0.204899	0.00057086	metilene	1493	FALSE	TRUE	CAP2	FALSE		3	22.025
8	80681336	80682182	847	10	0.204901	0.0077958	metilene	846	FALSE	TRUE	ZNF704	FALSE		3	22.19
1	236952325	236953207	883	14	0.204902	4.48e-05	metilene	882	FALSE	FALSE		FALSE		1	23.07
15	38576879	38579997	3119	24	0.204905	1.28e-10	metilene	3118	FALSE	FALSE		FALSE		5	22.7633
10	21208712	21210341	1630	17	0.204909	0.00018254	metilene	1629	FALSE	FALSE		FALSE		5	22.1133
5	143568325	143569416	1092	15	0.204913	0.00064176	metilene	1091	FALSE	TRUE	AC016598.2	FALSE		2	19.125
10	112058749	112059886	1138	14	0.204917	2.12e-05	metilene	1137	FALSE	FALSE		FALSE		3	21.715
X	22128864	22130367	1504	17	0.204918	0.00032562	metilene	1503	FALSE	TRUE	PHEX	FALSE		3	11.1517
15	23012732	23013162	431	12	0.204923	0.00035616	metilene	430	FALSE	TRUE	TUBGCP5	FALSE		2	23.79
7	132423732	132424453	722	14	0.204934	0.0014595	metilene	721	FALSE	TRUE	PLXNA4	FALSE		0	22.0917
7	31918049	31920152	2104	18	0.204936	0.028633	metilene	2103	FALSE	TRUE	PDE1C	FALSE		2	24.3933
10	17434227	17434929	703	9	0.204936	0.014633	metilene	702	FALSE	TRUE	ST8SIA6,ST8SIA6-AS1	FALSE		0	22.6883
10	43057332	43058119	788	13	0.204938	0.0027422	metilene	787	FALSE	FALSE		FALSE		1	23.6917
2	4531654	4532158	505	11	0.204939	0.017082	metilene	504	FALSE	FALSE		FALSE		1	23.5633
17	14347815	14349488	1674	17	0.204939	4.71e-05	metilene	1673	FALSE	TRUE	HS3ST3B1	FALSE		0	22.1967
14	87723673	87724309	637	11	0.204941	0.0003711	metilene	636	FALSE	TRUE	AL359237.1	FALSE		2	23.78
20	19092886	19094519	1634	20	0.204945	6.05e-07	metilene	1633	FALSE	FALSE		FALSE		3	23.5283
3	185408061	185409298	1238	14	0.204957	2.11e-05	metilene	1237	FALSE	TRUE	MAP3K13	FALSE		4	23.0567
7	137433837	137434528	692	14	0.204957	2.16e-05	metilene	691	FALSE	TRUE	DGKI	FALSE		2	23.1017
1	186986513	186987501	989	12	0.204963	0.00041325	metilene	988	FALSE	TRUE	PLA2G4A	FALSE		2	24.565
10	44461099	44462825	1727	26	0.204963	2e-08	metilene	1726	FALSE	FALSE		FALSE		5	24.3917
15	57518165	57518656	492	9	0.204968	0.033744	metilene	491	FALSE	TRUE	CGNL1	FALSE		0	23.8417
2	111904700	111905312	613	11	0.204971	0.0079545	metilene	612	FALSE	TRUE	MERTK	FALSE		0	23.4633
3	169115627	169116693	1067	13	0.204972	0.00084591	metilene	1066	FALSE	TRUE	MECOM	FALSE		0	21.0017
9	83364948	83366503	1556	13	0.204974	0.00017415	metilene	1555	FALSE	TRUE	FRMD3	FALSE		5	22.79
5	73824294	73824934	641	11	0.204985	0.016079	metilene	640	FALSE	TRUE	ARHGEF28	FALSE		2	22.66
10	126917470	126917999	530	10	0.204986	0.0074204	metilene	529	FALSE	TRUE	DOCK1	FALSE		0	23.155
13	43300194	43302262	2069	16	0.205009	0.03544	metilene	2068	FALSE	TRUE	ENOX1	FALSE		4	21.7817
16	7260206	7261162	957	13	0.205016	0.0008317	metilene	956	FALSE	TRUE	RBFOX1	FALSE		1	23.9817
14	88284238	88284896	659	9	0.205018	0.033395	metilene	658	FALSE	TRUE	KCNK10	FALSE		3	25.1633
9	105116351	105117055	705	13	0.205025	0.00037549	metilene	704	FALSE	TRUE	AL591506.1	FALSE		2	23.1417
2	28890096	28891639	1544	23	0.205028	2.83e-10	metilene	1543	FALSE	FALSE		FALSE		5	26.575
3	143248394	143249163	770	13	0.205029	0.0033576	metilene	769	FALSE	FALSE		FALSE		3	24.4667
13	97948408	97949217	810	21	0.205029	3.95e-08	metilene	809	FALSE	TRUE	AL356580.1	FALSE		2	23.5133
19	38117477	38118431	955	17	0.205042	0.00073255	metilene	954	FALSE	TRUE	SIPA1L3	FALSE		3	23.725
6	72694687	72695785	1099	9	0.205043	0.0063012	metilene	1098	FALSE	TRUE	KCNQ5	FALSE		4	21.64
X	112737262	112738615	1354	25	0.205047	4.6e-09	metilene	1353	FALSE	FALSE		FALSE		5	11.625
8	43071443	43071851	409	12	0.205063	8.64e-05	metilene	408	FALSE	TRUE	AC110275.1,FNTA	FALSE		1	20.9017
6	26347316	26348611	1296	15	0.205065	0.0044738	metilene	1295	FALSE	FALSE		FALSE		5	23.3033
15	86390551	86392361	1811	17	0.205066	5.11e-07	metilene	1810	FALSE	TRUE	AGBL1	FALSE		5	21.9683
11	123548584	123549457	874	16	0.20507	6.14e-05	metilene	873	FALSE	TRUE	GRAMD1B	FALSE		2	21.9717
9	104787426	104788475	1050	14	0.205094	1.9e-05	metilene	1049	FALSE	TRUE	ABCA1	FALSE		0	21.745
18	10054022	10054786	765	17	0.205094	0.014531	metilene	764	FALSE	FALSE		FALSE		1	20.0583
2	207135490	207136920	1431	17	0.205102	7.13e-07	metilene	1430	FALSE	TRUE	KLF7	FALSE		1	24.56
8	16199153	16200665	1513	14	0.205105	0.0028722	metilene	1512	FALSE	TRUE	MSR1	FALSE		5	19.1817
4	168656258	168656996	739	10	0.205106	0.0079204	metilene	738	FALSE	TRUE	PALLD	FALSE		2	22.02
9	87255051	87256415	1365	20	0.205106	2.03e-06	metilene	1364	FALSE	FALSE		FALSE		1	23.35
10	30075347	30077961	2615	30	0.205107	7.19e-10	metilene	2614	FALSE	TRUE	JCAD	FALSE		3	24.2783
4	54542664	54543615	952	9	0.205114	0.033527	metilene	951	FALSE	FALSE		FALSE		1	20.3933
8	48587295	48588090	796	11	0.205126	0.003637	metilene	795	FALSE	TRUE	AC022915.2	FALSE		1	26.0133
7	25546138	25546827	690	12	0.205137	0.003591	metilene	689	FALSE	FALSE		FALSE		1	21.3683
2	223887270	223888346	1077	10	0.205138	0.0076727	metilene	1076	FALSE	TRUE	AC093884.1,WDFY1	FALSE		1	21.0283
X	110152934	110155125	2192	18	0.205143	0.00098742	metilene	2191	FALSE	TRUE	TMEM164	FALSE		9	11.3817
10	36659176	36660007	832	14	0.205145	0.0009972	metilene	831	FALSE	FALSE		FALSE		4	23.5167
9	78688695	78690500	1806	10	0.205147	0.003219	metilene	1805	FALSE	FALSE		FALSE		4	22.5533
2	16768345	16770403	2059	22	0.205151	7.82e-06	metilene	2058	FALSE	TRUE	AC008164.1	FALSE		4	23.6117
6	151142451	151143576	1126	20	0.205152	8.98e-05	metilene	1125	FALSE	TRUE	AL138733.1	FALSE		3	21.6683
18	10060063	10061057	995	19	0.205152	2.05e-07	metilene	994	FALSE	FALSE		FALSE		0	23.8317
3	165387765	165388760	996	12	0.205154	0.00014516	metilene	995	FALSE	TRUE	LINC01322	FALSE		2	23.2033
4	182019002	182020321	1320	18	0.205155	0.00014702	metilene	1319	FALSE	TRUE	TENM3-AS1	FALSE		2	22.2067
3	74258205	74259406	1202	14	0.205159	0.010826	metilene	1201	FALSE	FALSE		FALSE		4	22.75
16	17727849	17729423	1575	23	0.205164	3.94e-11	metilene	1574	FALSE	FALSE		FALSE		4	23.8383
5	117229218	117230797	1580	16	0.205167	9.04e-06	metilene	1579	FALSE	FALSE		FALSE		4	21.6633
2	221519321	221520006	686	9	0.205199	0.03391	metilene	685	FALSE	TRUE	EPHA4	FALSE		1	20.4
3	24961868	24962223	356	13	0.205204	0.013488	metilene	355	FALSE	TRUE	AC092422.1	FALSE		1	18.9983
2	199001906	199003168	1263	14	0.205206	0.03788	metilene	1262	FALSE	TRUE	AC020718.1	FALSE		6	23.2517
17	34417911	34419026	1116	14	0.205214	0.00017286	metilene	1115	FALSE	FALSE		FALSE		2	26.3233
4	38121871	38122640	770	11	0.205215	0.016015	metilene	769	FALSE	TRUE	TBC1D1	FALSE		2	24.705
11	125153012	125153452	441	9	0.205223	0.0064331	metilene	440	FALSE	FALSE		FALSE		1	26.23
10	58777983	58779279	1297	11	0.205224	0.0037606	metilene	1296	FALSE	TRUE	BICC1	FALSE		2	21.5283
1	13741823	13742361	539	10	0.205228	0.017266	metilene	538	FALSE	TRUE	PRDM2	FALSE		1	22.9533
6	72037942	72038960	1019	9	0.205228	0.0026942	metilene	1018	FALSE	TRUE	RIMS1	FALSE		0	18.6883
4	24665995	24667416	1422	14	0.205231	0.00031218	metilene	1421	FALSE	TRUE	LINC02473	FALSE		3	23.3567
20	51164827	51165751	925	16	0.205231	2.59e-07	metilene	924	FALSE	FALSE		FALSE		4	23.97
8	56732869	56734271	1403	15	0.205234	0.0011826	metilene	1402	FALSE	FALSE		FALSE		2	19.835
X	119931229	119931696	468	11	0.205237	0.035801	metilene	467	FALSE	TRUE	NKAP	FALSE		1	11.485
5	142311705	142312538	834	14	0.20524	0.00037772	metilene	833	FALSE	TRUE	SPRY4	FALSE		0	23.7217
5	71419547	71421338	1792	20	0.205245	0.0072936	metilene	1791	FALSE	TRUE	LINC02197	FALSE		1	21.4867
3	101703497	101704150	654	11	0.205246	0.00081078	metilene	653	FALSE	FALSE		FALSE		3	21.9667
4	110858052	110858968	917	10	0.205249	0.0002659	metilene	916	FALSE	FALSE		FALSE		1	22.3717
18	45971404	45971906	503	15	0.205252	0.0021327	metilene	502	FALSE	FALSE		FALSE		2	22.855
1	160005194	160005697	504	9	0.205254	0.013879	metilene	503	FALSE	TRUE	KCNJ10	FALSE		0	20.685
6	148295059	148296743	1685	24	0.205255	6.6e-06	metilene	1684	FALSE	TRUE	SASH1	FALSE		3	23.4567
16	49961105	49962328	1224	14	0.205255	0.00037931	metilene	1223	FALSE	FALSE		FALSE		1	24.1483
5	116785971	116786846	876	17	0.205257	8.32e-06	metilene	875	FALSE	FALSE		FALSE		4	23.1533
8	89850741	89852078	1338	14	0.205257	0.0029246	metilene	1337	FALSE	FALSE		FALSE		5	20.4467
13	65961662	65962511	850	13	0.205269	0.0031118	metilene	849	FALSE	TRUE	AL158038.1	FALSE		1	21.9367
7	144887018	144887909	892	16	0.20527	0.006737	metilene	891	FALSE	FALSE		FALSE		3	21.965
5	116904165	116906101	1937	22	0.205274	2e-06	metilene	1936	FALSE	FALSE		FALSE		4	22.7183
1	81353003	81353944	942	10	0.205278	0.0077796	metilene	941	FALSE	TRUE	ADGRL2	FALSE		2	21.6467
4	80296057	80297358	1302	14	0.205278	8.26e-05	metilene	1301	FALSE	TRUE	FGF5	FALSE		4	24.77
11	83691070	83692073	1004	14	0.205285	2.2e-06	metilene	1003	FALSE	TRUE	DLG2,DLG2-AS2	FALSE		2	23.7717
X	151231082	151232889	1808	16	0.205298	0.035605	metilene	1807	FALSE	FALSE		FALSE		5	12.4133
10	29254572	29255057	486	10	0.205305	0.037183	metilene	485	FALSE	FALSE		FALSE		1	21.2283
3	186618417	186619547	1131	17	0.205309	0.00134	metilene	1130	FALSE	TRUE	AC068631.1,AHSG	FALSE		3	24.08
1	233081068	233082512	1445	20	0.205311	1.73e-10	metilene	1444	FALSE	TRUE	PCNX2	FALSE		2	23.63
7	137603256	137604771	1516	15	0.205313	0.015467	metilene	1515	FALSE	TRUE	DGKI	FALSE		2	24.6033
9	16483688	16485217	1530	15	0.205316	4.07e-05	metilene	1529	FALSE	TRUE	BNC2	FALSE		0	25.2783
16	77732045	77732970	926	15	0.205317	1e-05	metilene	925	FALSE	TRUE	NUDT7	FALSE		2	21.6883
8	39922187	39922710	524	9	0.205322	0.01395	metilene	523	FALSE	TRUE	IDO1,AC007991.3	TRUE	IDO1	2	22.0617
16	78425435	78427192	1758	30	0.205337	9.19e-13	metilene	1757	FALSE	TRUE	WWOX	TRUE	WWOX	1	23.635
X	69014167	69017352	3186	37	0.205341	2.87e-07	metilene	3185	FALSE	FALSE		FALSE		5	10.3067
X	19006849	19007656	808	16	0.205342	0.0062013	metilene	807	FALSE	TRUE	AL732509.1,ADGRG2	FALSE		3	12.1183
2	227053670	227054178	509	10	0.205348	0.036826	metilene	508	FALSE	TRUE	COL4A4	FALSE		2	20.4183
21	38993678	38994248	571	11	0.205358	0.034018	metilene	570	FALSE	TRUE	AF064858.1	FALSE		0	25.5967
16	63865642	63867248	1607	13	0.20536	0.025159	metilene	1606	FALSE	FALSE		FALSE		7	22.1583
12	66325595	66326796	1202	18	0.205362	0.00049335	metilene	1201	FALSE	TRUE	HELB	FALSE		4	23.2583
11	35296791	35298521	1731	15	0.205377	0.0011272	metilene	1730	FALSE	TRUE	SLC1A2	FALSE		5	22.7267
10	126390429	126391887	1459	18	0.20539	0.00097559	metilene	1458	FALSE	FALSE		FALSE		2	26.1367
13	91813991	91814829	839	15	0.205392	0.00014857	metilene	838	FALSE	TRUE	GPC5	FALSE		2	21.17
6	118242640	118243887	1248	14	0.205395	0.00011155	metilene	1247	FALSE	TRUE	SLC35F1	FALSE		1	23.1017
5	174962361	174963142	782	14	0.205414	1.93e-06	metilene	781	FALSE	TRUE	LINC01951	FALSE		3	19.1817
5	76802586	76803779	1194	15	0.20542	4.92e-07	metilene	1193	FALSE	FALSE		FALSE		6	23.7117
3	108131621	108131936	316	9	0.205421	0.029563	metilene	315	FALSE	TRUE	LINC01215	FALSE		0	23.3617
6	144700935	144701252	318	8	0.205425	0.027012	metilene	317	FALSE	TRUE	UTRN	FALSE		1	21.6867
X	22156306	22157404	1099	14	0.205427	0.010073	metilene	1098	FALSE	TRUE	PHEX	FALSE		4	10.84
5	152623119	152623722	604	20	0.205432	7.8e-06	metilene	603	FALSE	TRUE	AC008571.2,LINC01470	FALSE		2	24.7383
1	196943912	196945233	1322	15	0.205436	0.015326	metilene	1321	FALSE	TRUE	CFHR2	TRUE	CFHR2	1	17.0917
18	68543306	68544721	1416	12	0.205445	0.030914	metilene	1415	FALSE	FALSE		FALSE		4	21.6583
9	79115933	79117793	1861	22	0.205459	0.036678	metilene	1860	FALSE	FALSE		FALSE		3	21.6033
18	38520095	38521043	949	10	0.20546	0.00065527	metilene	948	FALSE	FALSE		FALSE		0	24.78
1	87123346	87124349	1004	17	0.205463	0.014034	metilene	1003	FALSE	TRUE	AC093155.3	FALSE		3	26.5317
1	237169336	237169873	538	11	0.205471	0.00075156	metilene	537	FALSE	TRUE	RYR2	FALSE		1	21.22
2	106639742	106640955	1214	15	0.205471	0.0012154	metilene	1213	FALSE	FALSE		FALSE		1	23.8633
3	65663481	65664676	1196	12	0.205479	0.014812	metilene	1195	FALSE	TRUE	MAGI1	FALSE		5	23.4
16	8217809	8218875	1067	14	0.205479	0.037386	metilene	1066	FALSE	FALSE		FALSE		2	23.1833
8	48697751	48699471	1721	29	0.205485	1.45e-10	metilene	1720	FALSE	TRUE	AC022915.2	FALSE		0	22.34
8	18116135	18116884	750	15	0.205493	4.23e-06	metilene	749	FALSE	TRUE	AC124242.3	FALSE		1	24.1933
16	83463377	83464893	1517	24	0.205496	5.41e-09	metilene	1516	FALSE	TRUE	CDH13	FALSE		8	23.545
7	20116024	20118665	2642	25	0.205497	7.98e-09	metilene	2641	FALSE	TRUE	AC005062.1,AC007001.1	FALSE		5	21.7267
X	38226671	38227197	527	13	0.205502	0.025245	metilene	526	FALSE	TRUE	AF241726.2	FALSE		3	11.3217
X	108621700	108622272	573	7	0.205509	0.041673	metilene	572	FALSE	TRUE	COL4A5	TRUE	COL4A5	1	11.8933
9	8722713	8723886	1174	12	0.205515	0.00083226	metilene	1173	FALSE	TRUE	PTPRD	FALSE		2	21.9333
15	26381457	26382865	1409	26	0.205521	0.00056043	metilene	1408	FALSE	FALSE		FALSE		2	24.705
7	13009890	13010411	522	13	0.205528	0.0015075	metilene	521	FALSE	TRUE	AC011287.1	FALSE		1	19.3333
2	18931858	18933035	1178	12	0.205535	0.0033873	metilene	1177	FALSE	FALSE		FALSE		1	23.8033
5	146911368	146912480	1113	15	0.205541	0.0084029	metilene	1112	FALSE	TRUE	PPP2R2B	FALSE		6	24.4583
1	91477408	91478136	729	9	0.205546	0.0011645	metilene	728	FALSE	FALSE		FALSE		3	23.4533
14	38276335	38276993	659	12	0.205546	0.00078259	metilene	658	FALSE	TRUE	AL355835.1	FALSE		2	26.0883
18	61965094	61965669	576	9	0.20555	0.032056	metilene	575	FALSE	TRUE	PIGN	FALSE		0	21.765
10	122525479	122526749	1271	16	0.205551	6.99e-05	metilene	1270	FALSE	FALSE		FALSE		1	24.15
10	48285301	48286039	739	12	0.205557	0.0017509	metilene	738	FALSE	FALSE		FALSE		1	24.3917
5	15919381	15921489	2109	21	0.205558	6.26e-05	metilene	2108	FALSE	TRUE	FBXL7	FALSE		3	24.4733
5	165025494	165026558	1065	10	0.205561	0.016565	metilene	1064	FALSE	TRUE	AC109466.1	FALSE		5	21.3933
7	51434075	51435143	1069	17	0.205562	0.0024631	metilene	1068	FALSE	FALSE		FALSE		2	21.7383
9	76374867	76376257	1391	22	0.205568	1.81e-08	metilene	1390	FALSE	FALSE		FALSE		2	22.215
8	122567950	122569543	1594	16	0.205577	2.3e-07	metilene	1593	FALSE	TRUE	LINC01151	FALSE		3	22.8917
2	143340673	143341627	955	11	0.205583	0.035767	metilene	954	FALSE	TRUE	ARHGAP15,AC079793.1	FALSE		0	22.4783
15	36751429	36753449	2021	19	0.205584	0.011621	metilene	2020	FALSE	TRUE	C15orf41	FALSE		2	21.6467
13	89685650	89686470	821	11	0.205588	0.029198	metilene	820	FALSE	TRUE	LINC02336	FALSE		1	22.5067
12	39042181	39043522	1342	14	0.205609	9.12e-05	metilene	1341	FALSE	FALSE		FALSE		2	22.8967
11	75182466	75183394	929	13	0.205613	0.00034081	metilene	928	FALSE	TRUE	SLCO2B1	FALSE		2	25.1333
12	15699372	15700278	907	12	0.205616	0.00041181	metilene	906	FALSE	TRUE	EPS8	FALSE		2	24.145
7	140315499	140316157	659	15	0.205625	0.00031452	metilene	658	FALSE	TRUE	SLC37A3	FALSE		0	23.6067
10	116221346	116223186	1841	23	0.20563	6.83e-07	metilene	1840	FALSE	TRUE	GFRA1	FALSE		4	23.9833
3	41971328	41972086	759	16	0.205633	6.48e-05	metilene	758	FALSE	FALSE		FALSE		3	25.53
9	95574801	95575722	922	24	0.205637	1.57e-07	metilene	921	FALSE	FALSE		FALSE		1	21.975
4	83498904	83499699	796	19	0.205638	1.53e-06	metilene	795	FALSE	TRUE	ABRAXAS1	FALSE		3	26.01
16	26010989	26011628	640	13	0.205654	0.0014444	metilene	639	FALSE	TRUE	HS3ST4,AC093516.1	FALSE		3	24.8433
2	205534338	205535261	924	12	0.205666	0.0073303	metilene	923	FALSE	TRUE	PARD3B	FALSE		2	24.1383
18	3416864	3418158	1295	16	0.205672	3.5e-05	metilene	1294	FALSE	TRUE	TGIF1	FALSE		6	24.665
18	77547282	77547890	609	12	0.205674	3.99e-05	metilene	608	FALSE	TRUE	AC124254.2	FALSE		0	23.4283
1	23613008	23613620	613	12	0.205684	0.0060761	metilene	612	FALSE	TRUE	MDS2	FALSE		2	22.275
7	139603405	139605204	1800	24	0.205688	5.89e-13	metilene	1799	FALSE	TRUE	HIPK2	FALSE		2	21.7567
15	85836445	85836642	198	8	0.20569	0.010926	metilene	197	FALSE	FALSE		FALSE		2	26.175
19	18004104	18004525	422	11	0.20569	0.0069964	metilene	421	FALSE	TRUE	ARRDC2	FALSE		2	26.12
13	24140512	24141394	883	13	0.205691	9e-05	metilene	882	FALSE	TRUE	AL359736.1,SPATA13	FALSE		2	22.3517
20	57129579	57129864	286	11	0.205694	3.17e-05	metilene	285	FALSE	FALSE		FALSE		2	25.5367
7	116424450	116425324	875	15	0.205698	0.0010671	metilene	874	FALSE	TRUE	AC002066.1,CAV2	FALSE		3	21.3583
14	62654073	62656217	2145	24	0.205698	1.15e-08	metilene	2144	FALSE	FALSE		FALSE		1	22.5417
10	91029828	91030639	812	11	0.205715	0.0015474	metilene	811	FALSE	FALSE		FALSE		4	22.0033
5	84590143	84591834	1692	11	0.20572	0.00081557	metilene	1691	FALSE	FALSE		FALSE		6	22.61
13	70169240	70169583	344	10	0.20572	0.034711	metilene	343	FALSE	FALSE		FALSE		1	21.7567
15	66909272	66911383	2112	34	0.205722	2.59e-18	metilene	2111	FALSE	FALSE		FALSE		4	23.86
2	85294183	85294334	152	11	0.205726	0.0082201	metilene	151	FALSE	TRUE	TCF7L1	FALSE		1	18.1083
6	161904226	161905029	804	19	0.205728	6.57e-05	metilene	803	FALSE	TRUE	PRKN	FALSE		1	22.3433
X	41299144	41300037	894	31	0.20573	0.00080641	metilene	893	FALSE	FALSE		FALSE		3	12.4233
4	184465662	184466238	577	16	0.205733	1.26e-08	metilene	576	FALSE	TRUE	IRF2	FALSE		2	22.6767
7	40991447	40992517	1071	15	0.205737	3.98e-08	metilene	1070	FALSE	FALSE		FALSE		2	23.0917
18	51144737	51145964	1228	14	0.205744	0.00071035	metilene	1227	FALSE	FALSE		FALSE		6	25.2117
2	104515392	104516414	1023	13	0.205748	0.0034149	metilene	1022	FALSE	TRUE	LINC01102	FALSE		0	18.8033
2	20576053	20577069	1017	14	0.20575	9.15e-05	metilene	1016	FALSE	TRUE	HS1BP3	FALSE		2	22.0783
10	120970237	120970979	743	10	0.205752	0.03695	metilene	742	FALSE	TRUE	AC010998.1	FALSE		0	23.6617
14	81251092	81251995	904	14	0.205755	2.13e-05	metilene	903	FALSE	FALSE		FALSE		3	22.6683
8	31886401	31887786	1386	10	0.205758	0.0078712	metilene	1385	FALSE	TRUE	NRG1	FALSE		1	22.715
13	71321353	71322354	1002	15	0.205763	0.0011624	metilene	1001	FALSE	FALSE		FALSE		3	22.3717
16	83209766	83211360	1595	26	0.205764	3.23e-10	metilene	1594	FALSE	TRUE	CDH13	FALSE		5	23.1283
8	61131003	61132145	1143	14	0.205769	0.0029327	metilene	1142	FALSE	TRUE	CLVS1	FALSE		0	22.7633
12	64568174	64569212	1039	12	0.205771	0.015401	metilene	1038	FALSE	TRUE	RASSF3	FALSE		2	24.195
8	102915901	102917023	1123	20	0.205774	0.0025708	metilene	1122	FALSE	TRUE	AZIN1-AS1	FALSE		4	24.76
5	72451736	72452756	1021	17	0.20578	0.022491	metilene	1020	FALSE	TRUE	ZNF366	FALSE		0	23.7533
16	60191328	60192133	806	15	0.205792	0.014498	metilene	805	FALSE	FALSE		FALSE		4	20.4867
16	79539567	79540922	1356	17	0.205796	2.52e-07	metilene	1355	FALSE	FALSE		FALSE		1	23.07
5	39367220	39367841	622	14	0.205798	9.46e-06	metilene	621	FALSE	TRUE	C9	FALSE		4	21.4033
8	123058363	123059446	1084	16	0.205809	0.0017564	metilene	1083	FALSE	TRUE	TBC1D31	FALSE		2	18.2417
11	113360658	113360905	248	5	0.205817	NA	camel	247	FALSE	TRUE	TTC12	FALSE		1	24.0567
1	203085854	203086804	951	21	0.205817	2.83e-07	metilene	950	FALSE	TRUE	MYOG	TRUE	MYOG	0	21.6217
17	69789993	69791322	1330	21	0.205817	3.21e-06	metilene	1329	FALSE	TRUE	LINC01483	TRUE	LINC01483	2	20.5383
12	15851592	15852926	1335	12	0.205835	0.014848	metilene	1334	FALSE	TRUE	EPS8	FALSE		3	23.0083
20	61132262	61135468	3207	50	0.205835	4.28e-11	metilene	3206	FALSE	FALSE		FALSE		4	23.3917
13	98464579	98465310	732	13	0.205849	0.0016764	metilene	731	FALSE	TRUE	STK24	TRUE	STK24	1	22.37
2	15363946	15365020	1075	16	0.205858	7.26e-05	metilene	1074	FALSE	TRUE	NBAS	FALSE		4	21.5267
2	68780569	68781383	815	12	0.205858	0.007121	metilene	814	FALSE	TRUE	ARHGAP25	FALSE		2	21.1567
1	229348451	229349228	778	20	0.20586	1.51e-09	metilene	777	FALSE	FALSE		FALSE		1	26.21
X	74275996	74277892	1897	27	0.205862	2.85e-05	metilene	1896	FALSE	TRUE	FTX	FALSE		4	10.9267
13	76641968	76644156	2189	26	0.205868	1.13e-08	metilene	2188	FALSE	TRUE	AL136441.1	FALSE		1	22.885
1	232559965	232561208	1244	11	0.205871	0.028641	metilene	1243	FALSE	TRUE	SIPA1L2	TRUE	SIPA1L2	1	23.96
12	69679250	69679732	483	9	0.20588	0.033178	metilene	482	FALSE	TRUE	BEST3	FALSE		3	21.1833
13	76399539	76400039	501	11	0.205881	0.017087	metilene	500	FALSE	FALSE		FALSE		2	21.7583
2	19215624	19216784	1161	18	0.205891	2.47e-06	metilene	1160	FALSE	TRUE	LINC01376	FALSE		1	22.4333
2	227720393	227721562	1170	16	0.205893	0.0061318	metilene	1169	FALSE	FALSE		FALSE		4	25.405
8	109450554	109451676	1123	16	0.205894	9.38e-06	metilene	1122	FALSE	TRUE	PKHD1L1	FALSE		1	22.64
5	130123476	130124652	1177	18	0.205901	0.0017786	metilene	1176	FALSE	TRUE	CHSY3	FALSE		3	21.7217
13	60624168	60625013	846	11	0.205909	0.001758	metilene	845	FALSE	TRUE	LINC00378	FALSE		2	20.4083
1	111846625	111847471	847	14	0.205918	0.0094295	metilene	846	FALSE	TRUE	KCND3	FALSE		2	26.1433
1	3279527	3280012	486	15	0.20592	0.0012042	metilene	485	FALSE	TRUE	PRDM16	FALSE		0	13.3767
4	118267851	118269054	1204	15	0.20592	1.63e-05	metilene	1203	FALSE	FALSE		FALSE		4	23.155
X	25353397	25355257	1861	24	0.205922	0.00029409	metilene	1860	FALSE	FALSE		FALSE		5	11.085
18	75257219	75257997	779	17	0.205923	NA	camel	778	FALSE	TRUE	TSHZ1	FALSE		1	23.745
1	76150660	76153397	2738	29	0.205933	6.06e-10	metilene	2737	FALSE	TRUE	ST6GALNAC3	FALSE		4	22.7767
4	93779824	93781046	1223	14	0.205948	0.010527	metilene	1222	FALSE	TRUE	GRID2	FALSE		1	23.9733
2	36778749	36779561	813	9	0.205955	0.033458	metilene	812	FALSE	TRUE	VIT	FALSE		2	25.0117
5	168255146	168256024	879	12	0.205956	0.003625	metilene	878	FALSE	TRUE	TENM2,AC026689.1	FALSE		4	24.45
7	148371661	148372026	366	12	0.20596	1.45e-06	metilene	365	FALSE	TRUE	CNTNAP2	FALSE		2	25.3717
15	28102270	28102848	579	15	0.205964	9.15e-06	metilene	578	FALSE	FALSE		FALSE		3	26.3083
7	51377656	51378595	940	9	0.20597	0.013764	metilene	939	FALSE	FALSE		FALSE		2	22.49
14	91896951	91897694	744	13	0.205977	0.0061792	metilene	743	FALSE	TRUE	FBLN5	FALSE		0	24.2383
17	33633134	33634107	974	12	0.205978	0.00749	metilene	973	FALSE	TRUE	ASIC2,AC011824.1	FALSE		0	24.345
8	85232086	85232925	840	13	0.205982	0.00018758	metilene	839	FALSE	TRUE	CA13,AC011773.3	FALSE		3	20.7917
6	19786135	19787356	1222	13	0.205991	0.0017055	metilene	1221	FALSE	TRUE	LNC-LBCS	FALSE		2	22.185
11	115961453	115962961	1509	15	0.205992	0.015323	metilene	1508	FALSE	FALSE		FALSE		2	23.7183
5	38376320	38377845	1526	18	0.206003	8.51e-05	metilene	1525	FALSE	TRUE	EGFLAM	FALSE		6	23.4017
7	90914707	90916591	1885	22	0.206006	2.88e-08	metilene	1884	FALSE	TRUE	CDK14	FALSE		2	22.9
2	152006606	152007793	1188	14	0.20601	0.00074249	metilene	1187	FALSE	TRUE	CACNB4	FALSE		4	22.62
6	161727003	161728101	1099	14	0.206015	0.00032613	metilene	1098	FALSE	TRUE	PRKN	FALSE		0	22.6933
5	143758214	143759411	1198	12	0.206022	0.01361	metilene	1197	FALSE	TRUE	AC008696.2	FALSE		2	23.89
1	239003855	239004566	712	12	0.206025	0.029156	metilene	711	FALSE	FALSE		FALSE		1	20.6533
6	168497082	168497420	339	12	0.20604	0.01349	metilene	338	FALSE	TRUE	SMOC2	FALSE		0	24.2833
12	104267908	104268448	541	13	0.206042	0.005485	metilene	540	FALSE	TRUE	TXNRD1,AC089983.1	FALSE		2	20.8367
10	51093833	51095670	1838	19	0.206043	0.0038589	metilene	1837	FALSE	TRUE	PRKG1	FALSE		4	21.3017
4	36962263	36963629	1367	16	0.20605	0.0040875	metilene	1366	FALSE	FALSE		FALSE		2	23.1983
1	29967037	29968333	1297	15	0.206051	0.04762	metilene	1296	FALSE	FALSE		FALSE		5	23.675
4	61929667	61930067	401	11	0.206052	2.83e-05	metilene	400	FALSE	TRUE	ADGRL3	FALSE		2	24.0767
11	71172973	71173666	694	10	0.206052	0.00012191	metilene	693	FALSE	TRUE	SHANK2	FALSE		1	26.185
8	127688111	127689956	1846	15	0.206054	0.00014417	metilene	1845	FALSE	TRUE	CASC11	FALSE		6	24.9233
3	27592156	27592841	686	9	0.206061	0.033407	metilene	685	FALSE	FALSE		FALSE		2	25.3
10	106557514	106557935	422	7	0.206064	0.016369	metilene	421	FALSE	FALSE		FALSE		2	25.765
6	50516310	50517944	1635	16	0.206071	0.00012864	metilene	1634	FALSE	TRUE	AL360175.1	FALSE		3	22.4033
6	129756099	129757149	1051	10	0.206073	0.0015368	metilene	1050	FALSE	FALSE		FALSE		0	23.96
11	19789349	19790450	1102	17	0.206077	4.88e-05	metilene	1101	FALSE	TRUE	NAV2	FALSE		3	24.505
14	51544382	51546044	1663	15	0.206081	0.00055915	metilene	1662	FALSE	TRUE	FRMD6-AS2,FRMD6	FALSE		2	22.37
8	47981560	47982492	933	13	0.206087	0.04961	metilene	932	FALSE	FALSE		FALSE		5	19.395
2	112436410	112436741	332	10	0.206091	0.037091	metilene	331	FALSE	FALSE		FALSE		1	20.7383
9	8860544	8862311	1768	18	0.206093	2.49e-05	metilene	1767	FALSE	TRUE	PTPRD,PTPRD-AS1	FALSE		7	23.8017
1	107347109	107347952	844	12	0.2061	0.00075716	metilene	843	FALSE	TRUE	NTNG1	FALSE		4	23.2783
13	71070602	71071835	1234	10	0.206114	0.00067221	metilene	1233	FALSE	TRUE	LINC00348	FALSE		4	22.0433
12	114780704	114781696	993	17	0.206115	4.28e-07	metilene	992	FALSE	FALSE		FALSE		3	21.165
7	26477083	26480658	3576	35	0.206127	1.31e-11	metilene	3575	FALSE	TRUE	AC004540.1	FALSE		4	25.32
7	105910526	105910928	403	10	0.206138	0.035642	metilene	402	FALSE	TRUE	CDHR3	TRUE	CDHR3	2	21.5333
6	159596544	159597354	811	14	0.206148	0.0028986	metilene	810	FALSE	TRUE	AL078604.4	FALSE		4	22.5633
3	148906853	148907610	758	10	0.206154	0.016737	metilene	757	FALSE	TRUE	AC092979.1	FALSE		2	21.3417
20	19883595	19884699	1105	13	0.206162	0.024871	metilene	1104	FALSE	TRUE	RIN2	FALSE		3	22.7117
3	169541504	169542373	870	13	0.206165	0.0065014	metilene	869	FALSE	TRUE	MECOM	FALSE		0	20.405
10	33575920	33576296	377	9	0.206165	0.01513	metilene	376	FALSE	FALSE		FALSE		3	21.0133
7	93261471	93261792	322	15	0.206172	0.028441	metilene	321	FALSE	TRUE	VPS50	FALSE		1	18.9883
15	92495971	92496637	667	9	0.206179	0.034218	metilene	666	FALSE	TRUE	C15orf32	FALSE		1	22.6383
11	79667071	79669035	1965	19	0.206184	1.07e-07	metilene	1964	FALSE	FALSE		FALSE		4	23.7317
1	57646389	57647482	1094	11	0.206188	0.0079315	metilene	1093	FALSE	TRUE	DAB1	FALSE		3	22.95
22	27559330	27560223	894	17	0.206192	5.06e-05	metilene	893	FALSE	FALSE		FALSE		1	25.5233
2	66925447	66926816	1370	15	0.206193	9.54e-06	metilene	1369	FALSE	TRUE	LINC01799	FALSE		2	22.2067
8	26898037	26900274	2238	17	0.206197	0.00019728	metilene	2237	FALSE	FALSE		FALSE		1	24.7767
1	56467025	56467370	346	8	0.206198	0.026829	metilene	345	FALSE	TRUE	AC119674.1,AC119674.2	FALSE		1	22.0633
8	121004312	121005180	869	12	0.206206	0.00062594	metilene	868	FALSE	TRUE	AC068413.1	FALSE		2	21.19
6	144994583	144995697	1115	11	0.206215	0.035795	metilene	1114	FALSE	FALSE		FALSE		1	21.65
5	6579915	6580451	537	10	0.206228	0.035995	metilene	536	FALSE	FALSE		FALSE		2	23.2783
13	98679021	98681059	2039	25	0.20623	2.15e-10	metilene	2038	FALSE	FALSE		FALSE		5	24.55
10	127845518	127847202	1685	18	0.206236	4.36e-05	metilene	1684	FALSE	FALSE		FALSE		1	23.1017
10	32393410	32394664	1255	13	0.206245	0.0032918	metilene	1254	FALSE	FALSE		FALSE		5	22.8467
4	24189735	24190406	672	14	0.206252	4.34e-05	metilene	671	FALSE	FALSE		FALSE		2	23.2533
11	19988074	19990104	2031	22	0.206254	6.4e-06	metilene	2030	FALSE	TRUE	NAV2	FALSE		3	23.6233
14	62711396	62713186	1791	20	0.206254	2.35e-06	metilene	1790	FALSE	TRUE	KCNH5	FALSE		2	21.3917
20	13214686	13216447	1762	15	0.206254	0.0043738	metilene	1761	FALSE	FALSE		FALSE		6	23.985
7	68854140	68856583	2444	22	0.206259	4.35e-05	metilene	2443	FALSE	FALSE		FALSE		6	23.9333
15	80025295	80025980	686	16	0.206262	0.00045233	metilene	685	FALSE	FALSE		FALSE		4	23.7217
11	82712233	82712953	721	8	0.206266	0.011062	metilene	720	FALSE	TRUE	MIR4300HG	FALSE		3	22.07
6	45540486	45541522	1037	11	0.206273	0.032514	metilene	1036	FALSE	TRUE	RUNX2	FALSE		1	25.3667
16	78384074	78385429	1356	22	0.206273	1.78e-08	metilene	1355	FALSE	TRUE	WWOX	FALSE		1	21.1933
8	33619245	33619777	533	9	0.20628	0.03111	metilene	532	FALSE	TRUE	AF279873.3	FALSE		2	23.4583
3	59926361	59927201	841	8	0.206285	0.010946	metilene	840	FALSE	TRUE	FHIT	FALSE		2	23.6667
18	10478236	10479786	1551	21	0.206293	2.78e-09	metilene	1550	FALSE	TRUE	APCDD1	FALSE		2	24.4483
2	66330953	66332041	1089	16	0.206296	0.030147	metilene	1088	FALSE	FALSE		FALSE		3	19.8833
13	106661742	106662669	928	10	0.206296	0.00029551	metilene	927	FALSE	TRUE	LINC00551,LINC00443	FALSE		1	21.24
6	138560176	138561029	854	13	0.206305	3.91e-05	metilene	853	FALSE	TRUE	NHSL1	FALSE		0	23.4367
2	226785371	226786329	959	19	0.206311	0.019638	metilene	958	FALSE	TRUE	IRS1	FALSE		2	18.9467
17	73848508	73848954	447	10	0.206314	0.016691	metilene	446	FALSE	FALSE		FALSE		0	24.435
1	55315894	55317270	1377	16	0.206319	1.71e-05	metilene	1376	FALSE	TRUE	MIR4422HG	FALSE		5	22.0717
20	24459862	24462345	2484	25	0.206333	2.13e-10	metilene	2483	FALSE	FALSE		FALSE		3	23.37
6	129194429	129195635	1207	13	0.206334	0.013459	metilene	1206	FALSE	TRUE	LAMA2	FALSE		0	22.8833
2	213041425	213042540	1116	17	0.206337	0.044019	metilene	1115	FALSE	TRUE	IKZF2	FALSE		5	21.6717
1	55241884	55243171	1288	14	0.206345	0.0368	metilene	1287	FALSE	TRUE	MIR4422HG	FALSE		6	22.3383
2	182711240	182712897	1658	17	0.206351	5.89e-05	metilene	1657	FALSE	FALSE		FALSE		4	25.7517
6	24552485	24554331	1847	20	0.20636	0.0043918	metilene	1846	FALSE	TRUE	KIAA0319	FALSE		2	19.335
8	35516391	35517568	1178	11	0.20636	0.03372	metilene	1177	FALSE	TRUE	UNC5D	FALSE		2	23.9917
6	151368237	151368547	311	10	0.206361	0.00066721	metilene	310	FALSE	TRUE	ZBTB2	FALSE		2	22.275
17	33780648	33782077	1430	20	0.206364	9.24e-08	metilene	1429	FALSE	TRUE	ASIC2	FALSE		3	23.7983
4	181354552	181357033	2482	17	0.206368	0.0011917	metilene	2481	FALSE	FALSE		FALSE		1	19.2917
2	12805674	12806014	341	15	0.206373	4.12e-05	metilene	340	FALSE	TRUE	AC064875.1	FALSE		2	24.9367
8	125405901	125406566	666	14	0.206373	0.00035021	metilene	665	FALSE	FALSE		FALSE		4	23.5817
10	33551053	33552699	1647	17	0.206379	7.06e-05	metilene	1646	FALSE	FALSE		FALSE		5	23.215
13	94072083	94072866	784	16	0.206386	0.0058059	metilene	783	FALSE	TRUE	GPC6	FALSE		2	23.655
3	189886758	189887764	1007	14	0.206389	0.0025316	metilene	1006	FALSE	TRUE	TP63	FALSE		1	22.6
X	41549608	41550278	671	16	0.206397	4.48e-06	metilene	670	FALSE	TRUE	CASK	FALSE		3	12.45
3	189963205	189964686	1482	24	0.206404	9.33e-12	metilene	1481	FALSE	TRUE	P3H2	TRUE	P3H2	5	20.8933
5	107634926	107635419	494	10	0.206404	0.0077232	metilene	493	FALSE	TRUE	EFNA5	FALSE		0	20.3567
2	2266899	2267469	571	17	0.206407	1.33e-05	metilene	570	FALSE	TRUE	MYT1L	FALSE		2	23.2817
3	153224167	153224951	785	11	0.206408	0.0070739	metilene	784	FALSE	FALSE		FALSE		1	20.755
16	63200168	63201187	1020	16	0.20641	0.00091611	metilene	1019	FALSE	FALSE		FALSE		3	21.1817
6	122905965	122907249	1285	17	0.206431	0.024892	metilene	1284	FALSE	FALSE		FALSE		5	20.86
20	6440998	6441721	724	18	0.206432	0.00016314	metilene	723	FALSE	FALSE		FALSE		3	21.1483
16	51413032	51414202	1171	17	0.206435	1.6e-05	metilene	1170	FALSE	TRUE	AC087564.1,AC007344.1	FALSE		2	21.9233
5	52741175	52742621	1447	11	0.206439	0.01707	metilene	1446	FALSE	TRUE	AC022126.1	FALSE		1	23.415
7	138249580	138250043	464	10	0.206454	0.03538	metilene	463	FALSE	FALSE		FALSE		1	21.1717
2	110979728	110980682	955	13	0.206455	4.04e-05	metilene	954	FALSE	TRUE	ACOXL	FALSE		2	24.4183
4	189499408	189499892	485	10	0.206458	0.035707	metilene	484	FALSE	FALSE		FALSE		0	23.7633
1	55507367	55508853	1487	12	0.20646	0.00084565	metilene	1486	FALSE	TRUE	AL603840.1	FALSE		3	22.0567
1	184371036	184371500	465	10	0.206471	0.036936	metilene	464	FALSE	FALSE		FALSE		0	25.6533
1	229777103	229778414	1312	14	0.206493	0.0014903	metilene	1311	FALSE	FALSE		FALSE		2	21.8033
7	55839243	55839645	403	10	0.2065	0.0033662	metilene	402	FALSE	TRUE	SEPTIN14	FALSE		2	22.485
3	69088582	69089561	980	10	0.206501	0.001345	metilene	979	FALSE	TRUE	ARL6IP5	FALSE		2	25.34
2	177360935	177362196	1262	14	0.206506	0.010214	metilene	1261	FALSE	TRUE	NFE2L2,AC019080.1	FALSE		3	20.085
6	106335514	106336771	1258	24	0.20651	0.0022768	metilene	1257	FALSE	FALSE		FALSE		5	21.7267
2	221783727	221785293	1567	18	0.206563	0.00015517	metilene	1566	FALSE	FALSE		FALSE		5	19.5433
8	105598621	105599684	1064	13	0.206569	0.00072748	metilene	1063	FALSE	TRUE	ZFPM2,ZFPM2-AS1	FALSE		0	20.9067
6	29459232	29460513	1282	18	0.20657	0.0032089	metilene	1281	FALSE	TRUE	OR2H1	TRUE	OR2H1	3	20.5167
20	12789059	12789855	797	10	0.20658	0.0076563	metilene	796	FALSE	FALSE		FALSE		1	24.3717
20	59758661	59759073	413	11	0.206602	0.00036644	metilene	412	FALSE	TRUE	PHACTR3	FALSE		1	29.6417
14	56662955	56664867	1913	26	0.206605	1.24e-13	metilene	1912	FALSE	TRUE	AL161757.5	FALSE		5	22.4317
5	5904481	5905795	1315	14	0.206606	0.032885	metilene	1314	FALSE	FALSE		FALSE		1	20.9083
5	54232296	54233322	1027	9	0.206606	0.0027815	metilene	1026	FALSE	TRUE	ARL15	FALSE		4	24.4483
8	139042757	139043840	1084	12	0.206612	0.00018824	metilene	1083	FALSE	FALSE		FALSE		2	22.1083
5	169166140	169167208	1069	15	0.206616	3.75e-05	metilene	1068	FALSE	TRUE	SLIT3	FALSE		2	24.7317
16	5844180	5845513	1334	14	0.206617	0.00017676	metilene	1333	FALSE	TRUE	RBFOX1	FALSE		0	25.3933
2	197381303	197382336	1034	15	0.206627	2.11e-06	metilene	1033	FALSE	FALSE		FALSE		2	24.0317
11	21040433	21041429	997	10	0.206632	0.016499	metilene	996	FALSE	TRUE	NELL1	FALSE		1	21.4883
18	50629910	50630523	614	12	0.206641	1.57e-05	metilene	613	FALSE	TRUE	MAPK4	TRUE	MAPK4	1	24.4667
20	41863109	41864854	1746	18	0.206661	4.32e-05	metilene	1745	FALSE	FALSE		FALSE		6	25.2083
19	32094681	32095891	1211	24	0.206674	1.72e-09	metilene	1210	FALSE	FALSE		FALSE		5	21.4167
1	240247368	240248854	1487	11	0.206676	0.016873	metilene	1486	FALSE	TRUE	FMN2	FALSE		4	20.6817
12	41568825	41569473	649	12	0.206684	0.0035714	metilene	648	FALSE	TRUE	PDZRN4	FALSE		3	21.6267
8	25321005	25322494	1490	21	0.206685	2.79e-07	metilene	1489	FALSE	TRUE	DOCK5	FALSE		4	23.3267
12	66206695	66207343	649	11	0.206692	0.0014783	metilene	648	FALSE	TRUE	IRAK3	FALSE		2	24.2833
4	55962810	55963739	930	11	0.206693	0.016628	metilene	929	FALSE	TRUE	CEP135	FALSE		2	24.4
16	50607903	50608350	448	11	0.206701	6.69e-05	metilene	447	FALSE	TRUE	NKD1,AC007608.1	FALSE		0	26.8067
1	5228125	5229930	1806	15	0.206702	3.84e-05	metilene	1805	FALSE	FALSE		FALSE		5	21.9383
3	150876337	150878345	2009	16	0.206705	1.8e-05	metilene	2008	FALSE	TRUE	CLRN1-AS1,MINDY4B	FALSE		2	23.7017
7	132424819	132425480	662	15	0.206705	0.00057949	metilene	661	FALSE	TRUE	PLXNA4	FALSE		0	19.8767
6	46923533	46924625	1093	14	0.206708	9.44e-07	metilene	1092	FALSE	TRUE	ADGRF5	FALSE		2	24.7683
9	69045866	69047080	1215	12	0.206709	0.003728	metilene	1214	FALSE	TRUE	FXN,AL358113.1	FALSE		3	23.1667
X	19014666	19015586	921	17	0.206714	0.044283	metilene	920	FALSE	TRUE	AL732509.1,ADGRG2	FALSE		4	12.6633
X	38344943	38346024	1082	14	0.206714	0.0014655	metilene	1081	FALSE	TRUE	AF241726.2	FALSE		5	11.2633
8	36807861	36808776	916	11	0.206716	0.003472	metilene	915	FALSE	TRUE	KCNU1	FALSE		1	20.7533
15	31296847	31297601	755	10	0.206716	0.0034272	metilene	754	FALSE	FALSE		FALSE		1	26.2883
12	128594584	128596106	1523	31	0.206718	1.31e-15	metilene	1522	FALSE	TRUE	TMEM132C	FALSE		0	23.2133
13	30854244	30855176	933	19	0.206727	5.55e-05	metilene	932	FALSE	FALSE		FALSE		4	22.7
16	73185850	73187674	1825	21	0.206728	0.0015626	metilene	1824	FALSE	TRUE	ZFHX3	FALSE		2	21.8233
13	108263472	108264383	912	19	0.206737	0.00051477	metilene	911	FALSE	TRUE	TNFSF13B	FALSE		2	22.62
4	146471148	146473472	2325	14	0.206745	0.00034077	metilene	2324	FALSE	TRUE	SLC10A7	FALSE		2	21.7517
X	39439255	39440719	1465	22	0.206746	1.4e-05	metilene	1464	FALSE	FALSE		FALSE		3	12.6017
11	79631146	79632487	1342	11	0.20675	0.0013968	metilene	1341	FALSE	FALSE		FALSE		3	22.2933
7	57598776	57600029	1254	11	0.20676	0.034119	metilene	1253	FALSE	FALSE		FALSE		4	23.4717
3	74892657	74893290	634	15	0.206761	0.0021558	metilene	633	FALSE	FALSE		FALSE		4	20.2667
6	45936521	45937600	1080	13	0.206761	0.012021	metilene	1079	FALSE	TRUE	CLIC5	TRUE	CLIC5	4	23.9217
13	33190291	33191527	1237	18	0.206762	0.0030629	metilene	1236	FALSE	TRUE	STARD13,STARD13-AS	FALSE		3	23.46
12	66059402	66060064	663	10	0.206765	0.016706	metilene	662	FALSE	FALSE		FALSE		0	22.13
X	15303881	15304798	918	13	0.206766	0.0001851	metilene	917	FALSE	TRUE	ASB11	FALSE		4	10.5133
2	29610051	29610817	767	11	0.206771	0.032063	metilene	766	FALSE	TRUE	ALK	FALSE		1	21.57
8	6911784	6912817	1034	15	0.206777	0.0011595	metilene	1033	FALSE	FALSE		FALSE		2	22.6783
2	137158153	137161199	3047	31	0.20678	9.56e-15	metilene	3046	FALSE	TRUE	THSD7B	FALSE		2	22.59
5	117161394	117162839	1446	16	0.20678	0.00046735	metilene	1445	FALSE	FALSE		FALSE		1	20.9367
9	90983061	90985290	2230	21	0.20678	7.45e-08	metilene	2229	FALSE	FALSE		FALSE		2	23.2217
X	102983811	102984983	1173	15	0.206782	0.00031498	metilene	1172	FALSE	FALSE		FALSE		3	11.835
12	66195266	66196205	940	15	0.206788	8.54e-07	metilene	939	FALSE	TRUE	IRAK3	FALSE		3	23.1983
6	23179884	23180838	955	17	0.206812	7.58e-06	metilene	954	FALSE	FALSE		FALSE		0	20.6717
7	14759727	14760779	1053	11	0.206822	0.0016699	metilene	1052	FALSE	TRUE	DGKB	FALSE		1	22.3833
4	53944876	53945764	889	11	0.206831	0.0034486	metilene	888	FALSE	TRUE	AC058822.1	FALSE		2	22.04
7	66224829	66225385	557	15	0.206831	0.00014017	metilene	556	FALSE	TRUE	TPST1	FALSE		2	24.3967
13	108674486	108675284	799	12	0.206833	0.0067099	metilene	798	FALSE	TRUE	MYO16	FALSE		1	23.175
11	131467973	131469111	1139	15	0.206834	0.00016396	metilene	1138	FALSE	TRUE	NTM	FALSE		0	22.9217
6	12338258	12339221	964	15	0.206838	0.002337	metilene	963	FALSE	FALSE		FALSE		2	23.7617
8	2180176	2181041	866	18	0.206846	1.33e-05	metilene	865	FALSE	FALSE		FALSE		2	25.9083
5	11432426	11434599	2174	22	0.206854	0.00038855	metilene	2173	FALSE	TRUE	CTNND2	FALSE		4	22.215
3	65385280	65386666	1387	13	0.206859	0.0015396	metilene	1386	FALSE	TRUE	MAGI1	FALSE		0	22.165
17	55523311	55524548	1238	18	0.206859	0.00016002	metilene	1237	FALSE	FALSE		FALSE		3	23.0367
15	60668566	60669645	1080	14	0.206867	0.0055494	metilene	1079	FALSE	TRUE	RORA	FALSE		0	23.6683
10	27983579	27984692	1114	11	0.20687	0.0078416	metilene	1113	FALSE	TRUE	ARMC4	TRUE	ARMC4	0	23.0233
10	79492929	79493869	941	12	0.206872	0.00087747	metilene	940	FALSE	FALSE		FALSE		2	26.77
1	67297779	67298491	713	12	0.206874	0.031739	metilene	712	FALSE	FALSE		FALSE		4	23.1767
5	154414632	154415926	1295	19	0.206886	3.64e-05	metilene	1294	FALSE	TRUE	GALNT10,SAP30L-AS1	FALSE		6	23.6667
7	116790559	116791895	1337	18	0.206888	3.16e-09	metilene	1336	FALSE	TRUE	MET	FALSE		5	23.12
20	60350911	60351824	914	23	0.206897	0.031703	metilene	913	FALSE	TRUE	MIR646HG	FALSE		2	21.2233
1	202769269	202769582	314	9	0.206898	0.00013351	metilene	313	FALSE	TRUE	KDM5B	FALSE		2	24.635
3	152683454	152684142	689	11	0.2069	0.0063378	metilene	688	FALSE	FALSE		FALSE		2	23.2467
7	22502111	22504460	2350	22	0.2069	1.44e-08	metilene	2349	FALSE	TRUE	STEAP1B	FALSE		3	20.4933
2	53652723	53653895	1173	17	0.206902	0.00011346	metilene	1172	FALSE	TRUE	ASB3	FALSE		5	20.8867
5	157989661	157990356	696	9	0.206905	0.014697	metilene	695	FALSE	FALSE		FALSE		1	24.6633
2	170534567	170536158	1592	14	0.206907	0.0001848	metilene	1591	FALSE	TRUE	MYO3B	FALSE		4	23.7
11	20041872	20042351	480	7	0.206907	0.042518	metilene	479	FALSE	TRUE	NAV2	FALSE		1	24.4117
19	30205472	30205648	177	7	0.206919	NA	camel	176	FALSE	FALSE		FALSE		2	24.7917
2	16733793	16735208	1416	12	0.206926	3.66e-05	metilene	1415	FALSE	TRUE	AC008164.1	FALSE		3	22.965
7	117723641	117724810	1170	18	0.206926	9.39e-07	metilene	1169	FALSE	TRUE	CTTNBP2	FALSE		3	22.2367
X	41776817	41777520	704	15	0.206927	0.0012185	metilene	703	FALSE	TRUE	CASK	FALSE		4	11.215
8	13068112	13068287	176	12	0.20693	8.43e-05	metilene	175	FALSE	FALSE		FALSE		1	22.6583
16	57580746	57581220	475	13	0.206931	8.86e-05	metilene	474	FALSE	TRUE	ADGRG5	FALSE		2	25.3717
17	55727212	55728083	872	12	0.206935	0.00035525	metilene	871	FALSE	TRUE	TMEM100	FALSE		1	23.0567
9	72430451	72431449	999	14	0.206941	8.06e-06	metilene	998	FALSE	FALSE		FALSE		2	22.995
22	49070377	49070982	606	11	0.206951	0.017126	metilene	605	FALSE	FALSE		FALSE		0	24.6167
4	55686261	55686945	685	10	0.206952	0.0032665	metilene	684	FALSE	FALSE		FALSE		1	22.075
2	105546383	105547779	1397	27	0.206973	0.00015319	metilene	1396	FALSE	FALSE		FALSE		3	24.6933
7	68801222	68801838	617	20	0.206976	3.74e-10	metilene	616	FALSE	FALSE		FALSE		2	24.145
8	55196819	55197841	1023	19	0.206976	1.96e-07	metilene	1022	FALSE	TRUE	XKR4	FALSE		1	21.455
10	47287927	47288600	674	13	0.206976	3.85e-05	metilene	673	FALSE	FALSE		FALSE		2	22.57
13	40803784	40804701	918	10	0.206981	0.016565	metilene	917	FALSE	TRUE	SLC25A15	FALSE		3	25.8367
2	124860929	124862509	1581	18	0.206982	2.7e-08	metilene	1580	FALSE	TRUE	CNTNAP5	FALSE		2	22.765
1	234537849	234538663	815	19	0.206985	7.36e-07	metilene	814	FALSE	TRUE	AL161640.3	TRUE	AL161640.3	1	23.85
2	158183048	158184077	1030	9	0.206987	0.032199	metilene	1029	FALSE	TRUE	CCDC148-AS1,CCDC148	FALSE		0	23.6533
21	32807653	32808405	753	10	0.20699	0.037301	metilene	752	FALSE	TRUE	C21orf62-AS1,C21orf62	FALSE		0	21.9983
11	114454209	114455603	1395	17	0.207008	1.54e-06	metilene	1394	FALSE	FALSE		FALSE		2	22.3167
12	69167008	69167786	779	13	0.207008	0.0067988	metilene	778	FALSE	FALSE		FALSE		3	20.13
1	241250283	241251800	1518	17	0.207011	5.94e-05	metilene	1517	FALSE	TRUE	RGS7	FALSE		2	22.6083
18	48818284	48819180	897	20	0.207014	1.59e-09	metilene	896	FALSE	TRUE	CTIF	FALSE		2	22.7317
10	128907922	128908577	656	8	0.207026	0.010878	metilene	655	FALSE	FALSE		FALSE		0	24.2483
12	129114990	129116421	1432	18	0.207026	4.5e-07	metilene	1431	FALSE	TRUE	TMEM132D	FALSE		2	24.2483
2	30777431	30778196	766	14	0.20703	0.005596	metilene	765	FALSE	TRUE	CAPN13	FALSE		0	23.97
2	128514074	128514700	627	11	0.207036	0.0076403	metilene	626	FALSE	FALSE		FALSE		2	27.54
12	6399709	6401536	1828	24	0.207038	6.17e-05	metilene	1827	FALSE	FALSE		FALSE		7	21.6833
10	9309158	9310215	1058	12	0.207048	0.0016455	metilene	1057	FALSE	TRUE	AL138773.1	TRUE	AL138773.1	4	23.1867
20	52676281	52676914	634	13	0.207048	4.19e-05	metilene	633	FALSE	TRUE	AL031674.1	FALSE		2	20.3383
8	61331967	61333308	1342	17	0.207055	0.00035424	metilene	1341	FALSE	TRUE	CLVS1	FALSE		2	19.725
21	17419170	17420183	1014	10	0.207058	0.0358	metilene	1013	FALSE	FALSE		FALSE		1	24.06
7	51080251	51081068	818	14	0.207063	0.00075552	metilene	817	FALSE	TRUE	COBL	FALSE		0	23.8617
16	54332540	54334296	1757	25	0.207068	6.03e-07	metilene	1756	FALSE	FALSE		FALSE		7	22.7583
10	130902589	130903913	1325	19	0.207072	5.78e-09	metilene	1324	FALSE	FALSE		FALSE		0	24.3683
10	36504902	36506322	1421	30	0.207077	9.73e-11	metilene	1420	FALSE	FALSE		FALSE		2	22.5367
3	65170165	65171364	1200	16	0.207085	0.0018297	metilene	1199	FALSE	FALSE		FALSE		2	23.86
10	21033213	21034165	953	12	0.207093	0.0018428	metilene	952	FALSE	TRUE	NEBL	FALSE		2	23.0033
8	120185003	120186665	1663	19	0.207094	6.58e-05	metilene	1662	FALSE	TRUE	COL14A1	FALSE		6	23.3017
2	117057836	117058861	1026	12	0.207104	0.030624	metilene	1025	FALSE	FALSE		FALSE		4	19.7167
5	59753450	59754593	1144	13	0.207105	7.84e-05	metilene	1143	FALSE	TRUE	PDE4D	FALSE		2	24.6017
5	31707206	31708269	1064	14	0.207112	0.00067366	metilene	1063	FALSE	TRUE	PDZD2	FALSE		3	23.185
16	51884838	51886251	1414	14	0.207114	4.07e-06	metilene	1413	FALSE	FALSE		FALSE		1	22.7083
4	162831193	162832290	1098	15	0.207115	7.41e-05	metilene	1097	FALSE	TRUE	AC021134.1,AC021134.2	FALSE		1	22.4133
6	165334781	165335956	1176	15	0.207116	2.34e-06	metilene	1175	FALSE	TRUE	PDE10A	FALSE		1	22.8867
1	65314355	65314881	527	9	0.207121	0.034472	metilene	526	FALSE	TRUE	DNAJC6	FALSE		1	26.9733
12	47087521	47089377	1857	21	0.207121	6.71e-10	metilene	1856	FALSE	TRUE	PCED1B	FALSE		3	22.625
6	163997624	163998923	1300	17	0.207137	2.9e-08	metilene	1299	FALSE	TRUE	AL078602.1	FALSE		0	23.475
1	41723951	41724897	947	13	0.207138	8.49e-06	metilene	946	FALSE	TRUE	HIVEP3	FALSE		2	24.2533
11	96092328	96093458	1131	20	0.20714	2.3e-08	metilene	1130	FALSE	TRUE	MAML2,AP000779.1	TRUE	MAML2,AP000779.1	0	23.9033
11	90061564	90063076	1513	15	0.207149	0.0012151	metilene	1512	FALSE	FALSE		FALSE		0	15.0467
7	132213325	132214334	1010	14	0.207153	0.0028619	metilene	1009	FALSE	TRUE	PLXNA4	FALSE		1	22.245
1	219288467	219289448	982	15	0.207155	8.42e-05	metilene	981	FALSE	FALSE		FALSE		2	21.6333
14	57273898	57274918	1021	13	0.207156	0.00077467	metilene	1020	FALSE	TRUE	AP5M1	FALSE		1	24.0667
17	66219171	66221146	1976	25	0.207179	1.62e-06	metilene	1975	FALSE	TRUE	APOH	TRUE	APOH	6	24.2783
14	63002540	63003138	599	9	0.207181	0.015226	metilene	598	FALSE	TRUE	KCNH5	FALSE		0	20.3783
6	45547893	45549784	1892	14	0.207182	8.54e-06	metilene	1891	FALSE	TRUE	RUNX2	FALSE		0	22.7133
1	91832528	91833209	682	12	0.207183	0.015669	metilene	681	FALSE	TRUE	TGFBR3	FALSE		3	22.0383
2	118192634	118193690	1057	8	0.207185	0.027	metilene	1056	FALSE	TRUE	THORLNC	FALSE		4	23.775
19	31512152	31513635	1484	19	0.207187	1.52e-06	metilene	1483	FALSE	FALSE		FALSE		2	26.275
7	80923882	80925132	1251	10	0.207189	0.016134	metilene	1250	FALSE	FALSE		FALSE		3	24.1617
10	8115855	8116619	765	13	0.207192	0.021634	metilene	764	FALSE	FALSE		FALSE		3	21.3467
10	69286275	69286896	622	15	0.207207	3.99e-05	metilene	621	FALSE	TRUE	HK1	FALSE		2	22.25
20	59203254	59205080	1827	27	0.207214	1.5e-07	metilene	1826	FALSE	TRUE	ZNF831	FALSE		2	24.1833
10	24737422	24738680	1259	19	0.207216	5.54e-06	metilene	1258	FALSE	FALSE		FALSE		6	23.1583
9	27288531	27289892	1362	13	0.207222	0.0065443	metilene	1361	FALSE	TRUE	EQTN	FALSE		4	24.0067
9	119075642	119076557	916	11	0.207225	0.00016536	metilene	915	FALSE	FALSE		FALSE		1	23.8283
2	71670485	71671031	547	8	0.20723	0.0017044	metilene	546	FALSE	TRUE	DYSF	FALSE		0	24.8433
9	84930318	84930718	401	7	0.20723	0.042623	metilene	400	FALSE	TRUE	NTRK2	FALSE		1	24.38
5	167175533	167176312	780	13	0.207234	8.52e-06	metilene	779	FALSE	FALSE		FALSE		2	22.105
3	98757393	98758133	741	15	0.207242	8.56e-06	metilene	740	FALSE	TRUE	ST3GAL6	FALSE		2	26.115
6	161979989	161981678	1690	13	0.207246	0.00039818	metilene	1689	FALSE	TRUE	PRKN	FALSE		2	22.6767
12	9440567	9441889	1323	16	0.20725	0.020657	metilene	1322	FALSE	FALSE		FALSE		2	17.2333
13	107714821	107716885	2065	30	0.207257	1.06e-10	metilene	2064	FALSE	TRUE	FAM155A	FALSE		3	22.975
1	241558035	241559077	1043	14	0.207262	0.004584	metilene	1042	FALSE	TRUE	KMO	FALSE		4	22.3467
1	205547114	205547490	377	11	0.207277	0.0073205	metilene	376	FALSE	FALSE		FALSE		2	22.4183
9	117924281	117924888	608	9	0.207286	0.006217	metilene	607	FALSE	TRUE	AL160272.2	FALSE		2	21.8467
8	127827092	127828304	1213	18	0.207287	4.73e-07	metilene	1212	FALSE	TRUE	PVT1	FALSE		3	22.5333
16	19160188	19161252	1065	13	0.20729	0.00036083	metilene	1064	FALSE	TRUE	AC099518.3	FALSE		5	25.3233
8	33481938	33482564	627	11	0.207294	0.0038766	metilene	626	FALSE	TRUE	TTI2	FALSE		2	23.665
14	95553298	95553896	599	11	0.207304	0.0081484	metilene	598	FALSE	FALSE		FALSE		1	22.6983
1	220108339	220108679	341	11	0.207318	0.017002	metilene	340	FALSE	TRUE	IARS2	FALSE		3	19.58
3	181915025	181917112	2088	22	0.207326	3.14e-10	metilene	2087	FALSE	FALSE		FALSE		2	24.545
12	69126883	69127965	1083	15	0.207329	0.004139	metilene	1082	FALSE	FALSE		FALSE		4	22.785
3	27626780	27627707	928	16	0.207343	0.00013748	metilene	927	FALSE	FALSE		FALSE		4	26.5233
10	22954584	22955793	1210	15	0.20736	0.0073318	metilene	1209	FALSE	TRUE	ARMC3	TRUE	ARMC3	4	22.3317
11	78814889	78815499	611	7	0.207362	0.016296	metilene	610	FALSE	TRUE	TENM4	FALSE		2	22.11
17	55297713	55298426	714	14	0.207369	0.018994	metilene	713	FALSE	TRUE	HLF	FALSE		1	21.9267
15	92637932	92638694	763	14	0.207374	0.010473	metilene	762	FALSE	TRUE	FAM174B	TRUE	FAM174B	1	24.7017
15	61049435	61050160	726	15	0.207375	2.4e-07	metilene	725	FALSE	TRUE	RORA	FALSE		4	21.85
1	47677474	47677696	223	14	0.207404	0.0014115	metilene	222	FALSE	FALSE		FALSE		0	21.6767
22	33773473	33774418	946	10	0.207404	0.001566	metilene	945	FALSE	TRUE	LARGE1	FALSE		4	18.8383
3	177231985	177232308	324	11	0.207407	0.035735	metilene	323	FALSE	FALSE		FALSE		2	24.51
21	40521639	40522734	1096	15	0.20741	0.0001529	metilene	1095	FALSE	TRUE	DSCAM	FALSE		2	23.0633
9	104674259	104676454	2196	30	0.207444	8.97e-12	metilene	2195	FALSE	FALSE		FALSE		6	22.4233
2	160903911	160905682	1772	14	0.207449	0.017321	metilene	1771	FALSE	FALSE		FALSE		1	22.105
16	35497771	35499195	1425	17	0.207453	2.13e-06	metilene	1424	FALSE	FALSE		TRUE	AC018558.7	0	22.5917
10	7779562	7780679	1118	15	0.207457	0.045096	metilene	1117	FALSE	TRUE	KIN	FALSE		2	23.5
3	64368178	64368904	727	11	0.207459	0.0082189	metilene	726	FALSE	TRUE	PRICKLE2	FALSE		1	23.4317
14	25077205	25079159	1955	17	0.207459	0.044812	metilene	1954	FALSE	FALSE		FALSE		4	23.63
7	25773220	25774294	1075	17	0.207461	0.00010633	metilene	1074	FALSE	FALSE		FALSE		4	24.99
5	84177290	84178316	1027	8	0.20747	0.02523	metilene	1026	FALSE	TRUE	EDIL3	FALSE		2	22.8217
16	79135757	79136418	662	11	0.207481	0.016855	metilene	661	FALSE	TRUE	WWOX	FALSE		2	23.2633
3	62364630	62366074	1445	22	0.207486	0.014143	metilene	1444	FALSE	TRUE	PTPRG-AS1	FALSE		0	24.5983
2	210562647	210563615	969	10	0.207492	0.00068161	metilene	968	FALSE	TRUE	CPS1	FALSE		1	23.2417
8	60762979	60763878	900	8	0.207498	0.026089	metilene	899	FALSE	TRUE	CHD7	FALSE		1	23.2917
21	41123137	41125097	1961	27	0.207505	2.2e-10	metilene	1960	FALSE	FALSE		FALSE		3	24.8633
6	21432071	21433638	1568	29	0.207506	1.07e-07	metilene	1567	FALSE	FALSE		FALSE		8	23.8617
2	165626518	165628082	1565	13	0.207512	4.45e-05	metilene	1564	FALSE	TRUE	CSRNP3	FALSE		1	22.8167
2	133395294	133396355	1062	9	0.207529	0.033262	metilene	1061	FALSE	TRUE	NCKAP5	FALSE		1	22.6167
9	14848428	14850888	2461	27	0.20754	2.77e-08	metilene	2460	FALSE	TRUE	FREM1	FALSE		5	22.8617
Y	26380624	26381488	865	13	0.207555	0.013178	metilene	864	FALSE	FALSE		FALSE		3	10.975
10	79998133	79999065	933	17	0.207558	2e-06	metilene	932	FALSE	FALSE		FALSE		3	24.4567
1	116506556	116507487	932	13	0.207568	0.0016517	metilene	931	FALSE	FALSE		FALSE		4	23.1417
7	71986029	71987017	989	12	0.207576	0.0053343	metilene	988	FALSE	TRUE	CALN1	FALSE		4	21.38
12	45518477	45520056	1580	20	0.207578	2.14e-08	metilene	1579	FALSE	TRUE	AC079950.1	FALSE		2	21.0317
16	60757989	60759610	1622	13	0.207579	3.79e-05	metilene	1621	FALSE	FALSE		FALSE		5	21.365
6	132031352	132032609	1258	12	0.207582	0.00037552	metilene	1257	FALSE	TRUE	AL133346.1	FALSE		6	24.6417
1	197844074	197845627	1554	16	0.207591	0.00012475	metilene	1553	FALSE	FALSE		FALSE		1	22.75
6	96165204	96166200	997	16	0.207592	7.28e-06	metilene	996	FALSE	TRUE	FUT9	FALSE		2	22.24
9	120149135	120149669	535	11	0.207597	0.033804	metilene	534	FALSE	FALSE		FALSE		2	20.4183
2	29626963	29627942	980	12	0.2076	0.00038403	metilene	979	FALSE	TRUE	ALK	FALSE		0	23.6717
18	28830551	28831439	889	12	0.207602	0.0077598	metilene	888	FALSE	FALSE		FALSE		2	21.1467
6	107255057	107255552	496	16	0.207609	0.00011344	metilene	495	FALSE	TRUE	PDSS2	FALSE		3	22.5633
9	101719089	101719332	244	11	0.207623	0.0017898	metilene	243	FALSE	TRUE	GRIN3A	FALSE		1	24.85
18	32753665	32755429	1765	14	0.207645	0.0093356	metilene	1764	FALSE	TRUE	KLHL14	FALSE		1	23.1767
3	72582836	72583386	551	9	0.207649	0.0064364	metilene	550	FALSE	FALSE		FALSE		1	25.9217
12	26233079	26233923	845	14	0.207656	0.0029179	metilene	844	FALSE	TRUE	SSPN,AC022509.2,AC022509.1	FALSE		0	19.355
2	165016902	165018504	1603	27	0.207662	0.00010575	metilene	1602	FALSE	TRUE	AC019197.1	FALSE		0	23.7283
16	27782239	27782673	435	12	0.207669	0.015802	metilene	434	FALSE	FALSE		FALSE		0	20.615
14	93706696	93707864	1169	17	0.20767	1.62e-05	metilene	1168	FALSE	TRUE	UNC79	FALSE		0	23.8817
8	96335538	96336602	1065	11	0.207672	0.00082635	metilene	1064	FALSE	TRUE	PTDSS1	FALSE		0	24.8683
7	133784027	133785307	1281	11	0.20769	0.035613	metilene	1280	FALSE	TRUE	EXOC4	FALSE		1	22.03
8	54574023	54574425	403	7	0.20769	0.016008	metilene	402	FALSE	TRUE	RP1	FALSE		0	23.925
3	16418256	16419484	1229	14	0.207693	0.00036845	metilene	1228	FALSE	TRUE	RFTN1	FALSE		1	23.6083
1	186276957	186277863	907	15	0.207696	0.0082789	metilene	906	FALSE	FALSE		FALSE		4	23.3
17	73949413	73950024	612	14	0.207698	0.0014926	metilene	611	FALSE	TRUE	AC137735.2	TRUE	AC137735.2	1	24.675
2	149713046	149713737	692	12	0.207699	0.03145	metilene	691	FALSE	TRUE	MMADHC-DT	FALSE		2	21.4233
X	147376171	147377260	1090	12	0.2077	0.00164	metilene	1089	FALSE	FALSE		FALSE		1	11.5333
4	38130404	38131831	1428	19	0.207703	2.3e-08	metilene	1427	FALSE	TRUE	TBC1D1	TRUE	TBC1D1	4	24.8783
8	63240896	63243854	2959	33	0.207711	3.63e-10	metilene	2958	FALSE	FALSE		FALSE		5	21.2617
3	70948052	70949012	961	16	0.207717	0.01129	metilene	960	FALSE	FALSE		FALSE		3	21.7117
12	42983075	42984544	1470	13	0.20772	0.00083707	metilene	1469	FALSE	TRUE	AC012038.1	FALSE		2	23.2333
5	146431492	146432344	853	12	0.20773	0.0076914	metilene	852	FALSE	FALSE		FALSE		4	25.3383
10	36394575	36395915	1341	18	0.20773	0.042029	metilene	1340	FALSE	FALSE		FALSE		3	22.4883
10	46426892	46428247	1356	22	0.207734	7.64e-05	metilene	1355	FALSE	TRUE	AC244230.2,LINC00842	FALSE		3	13.51
2	159178961	159179946	986	17	0.207735	6.78e-07	metilene	985	FALSE	TRUE	TANC1	FALSE		0	23.7417
2	120448085	120448715	631	10	0.207738	0.0074652	metilene	630	FALSE	FALSE		FALSE		1	25.7683
2	239902375	239903038	664	13	0.207745	3.97e-05	metilene	663	FALSE	TRUE	NDUFA10	FALSE		1	25.95
3	169194787	169196418	1632	12	0.207748	0.0035585	metilene	1631	FALSE	TRUE	MECOM	FALSE		1	24.8
6	113719401	113719650	250	9	0.207755	0.014432	metilene	249	FALSE	FALSE		FALSE		1	19.4967
12	92503375	92505605	2231	28	0.207768	2.49e-12	metilene	2230	FALSE	FALSE		FALSE		1	22.7733
14	98055601	98057826	2226	28	0.207777	3.32e-09	metilene	2225	FALSE	FALSE		FALSE		3	21.945
10	60766662	60767572	911	12	0.207782	0.0032035	metilene	910	FALSE	FALSE		FALSE		3	22.9133
2	214578721	214579403	683	10	0.207795	0.0033697	metilene	682	FALSE	TRUE	AC068051.1,VWC2L	FALSE		1	22.315
11	94082015	94083078	1064	13	0.207795	0.0034218	metilene	1063	FALSE	TRUE	HEPHL1	FALSE		2	25.6267
5	81724386	81725259	874	9	0.207801	0.033103	metilene	873	FALSE	TRUE	SSBP2	FALSE		3	22.9967
14	55488253	55489548	1296	13	0.207806	8.34e-05	metilene	1295	FALSE	FALSE		FALSE		1	22.9667
7	21269087	21270109	1023	10	0.207817	0.03436	metilene	1022	FALSE	FALSE		FALSE		1	22.6483
3	140463596	140464953	1358	14	0.207822	3.8e-05	metilene	1357	FALSE	TRUE	CLSTN2	TRUE	AC010181.2	1	22.6217
X	68503764	68504419	656	12	0.207825	0.0038182	metilene	655	FALSE	TRUE	YIPF6	FALSE		3	11.2983
4	168636827	168637835	1009	11	0.207833	0.030568	metilene	1008	FALSE	TRUE	PALLD	FALSE		3	23.47
5	175436485	175437119	635	16	0.207834	4.72e-06	metilene	634	FALSE	FALSE		FALSE		2	23.74
16	48332762	48333499	738	11	0.207837	0.00016446	metilene	737	FALSE	TRUE	LONP2	TRUE	LONP2	1	23.94
10	17119385	17121017	1633	15	0.207841	0.0023586	metilene	1632	FALSE	TRUE	CUBN	FALSE		1	22.8883
10	106997872	106999192	1321	13	0.207847	0.0066942	metilene	1320	FALSE	TRUE	SORCS1	FALSE		1	23.7233
7	76970608	76971493	886	14	0.207855	0.038288	metilene	885	FALSE	TRUE	DTX2P1-UPK3BP1-PMS2P11,AC114737.4	FALSE		4	14.4217
6	148479338	148480158	821	12	0.20786	0.0037722	metilene	820	FALSE	TRUE	SASH1	FALSE		2	23.1167
20	52202014	52202694	681	14	0.207879	0.010792	metilene	680	FALSE	TRUE	ZFP64,LINC01524	FALSE		3	22.6733
18	73197602	73198636	1035	15	0.20788	4.33e-06	metilene	1034	FALSE	TRUE	LINC02864	FALSE		2	23.6783
16	50625299	50626361	1063	22	0.20789	1.51e-10	metilene	1062	FALSE	TRUE	NKD1	TRUE	NKD1	1	23.8567
2	215936578	215937483	906	15	0.207907	0.0021344	metilene	905	FALSE	FALSE		FALSE		1	24.3633
4	143388537	143388709	173	9	0.207908	0.0027864	metilene	172	FALSE	TRUE	GAB1	FALSE		1	19.23
2	214501188	214501941	754	14	0.207919	8.24e-05	metilene	753	FALSE	TRUE	AC068051.1,VWC2L	FALSE		3	21.3683
5	57882737	57883665	929	12	0.207926	0.015371	metilene	928	FALSE	FALSE		FALSE		1	23.1933
1	203809259	203809426	168	10	0.207933	0.0031084	metilene	167	FALSE	TRUE	ZC3H11A,ZBED6	FALSE		1	24.2567
16	5931748	5933175	1428	22	0.207936	1.59e-07	metilene	1427	FALSE	TRUE	RBFOX1	FALSE		3	24.23
20	59517741	59518935	1195	15	0.20794	0.0042233	metilene	1194	FALSE	FALSE		FALSE		1	24.27
13	101952316	101953450	1135	12	0.207945	0.014257	metilene	1134	FALSE	TRUE	FGF14	FALSE		1	23.3167
9	90315486	90316054	569	19	0.207948	7.18e-07	metilene	568	FALSE	TRUE	LINC01508	FALSE		3	22.5667
12	15524686	15525341	656	11	0.207959	0.00371	metilene	655	FALSE	TRUE	PTPRO	FALSE		1	21.055
11	81126819	81127888	1070	18	0.207963	7.7e-05	metilene	1069	FALSE	FALSE		FALSE		4	19.43
8	65489161	65490715	1555	17	0.207964	0.00010497	metilene	1554	FALSE	FALSE		FALSE		2	21.1417
8	12768541	12769148	608	9	0.207968	0.00047374	metilene	607	FALSE	TRUE	AC123777.1	FALSE		1	23.2167
12	111166867	111167324	458	10	0.207968	0.0035296	metilene	457	FALSE	TRUE	CUX2	FALSE		0	26.525
2	105763743	105766203	2461	31	0.207971	4.37e-11	metilene	2460	FALSE	TRUE	NCK2	FALSE		3	23.7967
1	166087884	166088632	749	9	0.207977	0.033387	metilene	748	FALSE	TRUE	FAM78B	FALSE		1	24.1633
11	20052807	20053259	453	10	0.207984	0.032512	metilene	452	FALSE	TRUE	NAV2	FALSE		1	21.9683
6	145037405	145038673	1269	13	0.207985	0.00018667	metilene	1268	FALSE	FALSE		FALSE		3	22.0983
7	30727004	30728395	1392	16	0.207989	0.00050611	metilene	1391	FALSE	TRUE	INMT	FALSE		4	24.07
7	146809225	146810728	1504	12	0.207993	0.015373	metilene	1503	FALSE	TRUE	CNTNAP2	FALSE		4	22.91
16	7677513	7678235	723	9	0.208001	0.015084	metilene	722	FALSE	TRUE	RBFOX1	FALSE		1	25.73
6	134402997	134403707	711	13	0.208007	0.00040776	metilene	710	FALSE	TRUE	LINC01010	FALSE		2	18.5833
10	16531919	16532704	786	18	0.208027	4.62e-07	metilene	785	FALSE	TRUE	AL353576.1	FALSE		3	25.1867
2	159135267	159135985	719	16	0.208034	3.59e-05	metilene	718	FALSE	TRUE	TANC1	TRUE	TANC1	1	24.605
16	48086613	48087125	513	8	0.208058	0.026798	metilene	512	FALSE	TRUE	ABCC12	TRUE	ABCC12	0	24.315
3	168161411	168162190	780	13	0.208059	0.02617	metilene	779	FALSE	FALSE		FALSE		3	21.3733
12	32663890	32664551	662	15	0.20806	0.00016081	metilene	661	FALSE	FALSE		FALSE		1	19.015
10	30530553	30532552	2000	24	0.208068	2.77e-09	metilene	1999	FALSE	TRUE	AL590068.4	FALSE		8	25.51
2	85580750	85581339	590	14	0.208074	4.24e-05	metilene	589	FALSE	TRUE	VAMP8	FALSE		4	26.2533
X	45885471	45887441	1971	20	0.208083	0.00027799	metilene	1970	FALSE	FALSE		FALSE		3	12.2267
5	145033791	145034632	842	13	0.208085	4.46e-05	metilene	841	FALSE	TRUE	AC132803.1	FALSE		4	20.785
12	45698324	45699080	757	12	0.208093	0.0037658	metilene	756	FALSE	FALSE		FALSE		3	23.1633
9	2600997	2603003	2007	23	0.208094	4.9e-05	metilene	2006	FALSE	TRUE	VLDLR-AS1	FALSE		6	20.7867
6	72436514	72437246	733	14	0.208096	0.000165	metilene	732	FALSE	FALSE		FALSE		2	18.5817
12	92035915	92036885	971	13	0.208109	0.0056493	metilene	970	FALSE	TRUE	LINC01619	FALSE		1	22.7033
8	8461228	8462054	827	14	0.208111	0.00018384	metilene	826	FALSE	TRUE	AC103957.2	TRUE	AC103957.2	0	22.4517
2	134170879	134171717	839	12	0.208121	0.01583	metilene	838	FALSE	TRUE	MGAT5	FALSE		1	22.105
20	13531706	13532196	491	8	0.208121	0.010925	metilene	490	FALSE	TRUE	TASP1	FALSE		2	21.5133
15	97727975	97728914	940	12	0.208124	0.0030751	metilene	939	FALSE	TRUE	LINC00923	FALSE		1	23.8967
X	145823544	145825153	1610	29	0.208127	1.81e-05	metilene	1609	FALSE	TRUE	SLITRK2	FALSE		0	11.3833
6	83050389	83052499	2111	15	0.208143	0.00031876	metilene	2110	FALSE	TRUE	UBE3D	FALSE		5	22.78
14	85456915	85458151	1237	11	0.208144	0.016881	metilene	1236	FALSE	TRUE	AL049775.2	FALSE		5	20.2333
20	57830707	57831209	503	7	0.208144	0.042772	metilene	502	FALSE	FALSE		FALSE		3	24.77
8	12887959	12889290	1332	19	0.208146	0.00069917	metilene	1331	FALSE	FALSE		FALSE		5	21.1667
12	30972995	30973373	379	9	0.208152	0.015149	metilene	378	FALSE	TRUE	TSPAN11	FALSE		1	27.7317
6	45635414	45636092	679	11	0.208156	0.013879	metilene	678	FALSE	TRUE	RUNX2	FALSE		0	23.57
5	127354803	127355656	854	10	0.208157	0.0078851	metilene	853	FALSE	TRUE	MEGF10	FALSE		0	20.9583
8	21117669	21118550	882	13	0.208161	0.006575	metilene	881	FALSE	TRUE	AC021613.1	FALSE		0	21.6783
X	5414355	5415794	1440	19	0.208161	9.44e-06	metilene	1439	FALSE	FALSE		FALSE		5	11.2
5	159517172	159519435	2264	23	0.208164	7.69e-09	metilene	2263	FALSE	TRUE	AC008691.1	FALSE		3	23.9483
2	43193893	43194981	1089	20	0.208165	8.62e-08	metilene	1088	FALSE	FALSE		FALSE		1	22.995
9	16452459	16454001	1543	19	0.208166	1.58e-11	metilene	1542	FALSE	TRUE	BNC2	FALSE		4	25.2833
8	43087765	43088653	889	18	0.208183	0.0093314	metilene	888	FALSE	FALSE		FALSE		5	22.87
10	111933489	111934870	1382	14	0.208186	0.010653	metilene	1381	FALSE	TRUE	AL136119.1	FALSE		4	22.6533
1	75150491	75151181	691	16	0.208189	7.11e-05	metilene	690	FALSE	TRUE	LHX8	FALSE		2	22.0817
2	136416372	136418638	2267	23	0.208191	7.37e-07	metilene	2266	FALSE	FALSE		FALSE		7	23.9167
21	41687221	41687719	499	12	0.208194	0.00017162	metilene	498	FALSE	TRUE	LINC00111	FALSE		2	23.5633
5	72494744	72495674	931	14	0.208197	0.035451	metilene	930	FALSE	TRUE	ZNF366	FALSE		1	21.4467
5	24650910	24651147	238	8	0.208198	0.0044257	metilene	237	FALSE	FALSE		FALSE		1	24.1
X	43708746	43709477	732	16	0.208203	0.020655	metilene	731	FALSE	TRUE	MAOA	FALSE		3	10.94
6	40646808	40648776	1969	14	0.208206	0.0025273	metilene	1968	FALSE	FALSE		FALSE		3	22.0833
X	50089717	50090883	1167	19	0.208207	0.0064722	metilene	1166	FALSE	TRUE	CLCN5	FALSE		1	10.9967
7	47443748	47444274	527	9	0.208214	0.0332	metilene	526	FALSE	TRUE	TNS3	FALSE		1	26.875
4	84608316	84609004	689	19	0.208218	0.019631	metilene	688	FALSE	TRUE	CDS1	FALSE		2	29.4517
10	48541825	48542704	880	10	0.208225	0.033423	metilene	879	FALSE	TRUE	ARHGAP22	FALSE		2	22.4783
1	90742958	90743671	714	11	0.20824	0.034204	metilene	713	FALSE	FALSE		FALSE		3	24.2417
1	214039119	214040624	1506	13	0.208243	0.042814	metilene	1505	FALSE	TRUE	PROX1	FALSE		0	22.65
1	236236633	236238028	1396	20	0.208252	0.0078221	metilene	1395	FALSE	TRUE	ERO1B	FALSE		2	22.0917
3	70958418	70959628	1211	22	0.208261	4.34e-05	metilene	1210	FALSE	TRUE	FOXP1,AC097634.4	FALSE		1	19.4417
6	1170646	1171096	451	13	0.208264	0.0001861	metilene	450	FALSE	FALSE		FALSE		0	23.375
9	69561696	69562669	974	14	0.208265	0.001448	metilene	973	FALSE	TRUE	APBA1	FALSE		3	23.49
2	50994877	50996282	1406	13	0.20827	0.001606	metilene	1405	FALSE	TRUE	NRXN1	FALSE		2	22.0817
1	216626235	216627688	1454	14	0.20828	0.010296	metilene	1453	FALSE	TRUE	ESRRG	FALSE		1	24.1333
3	175447247	175447873	627	11	0.20828	0.0069763	metilene	626	FALSE	TRUE	NAALADL2	FALSE		0	21.0567
3	174570949	174571629	681	14	0.208291	0.0053948	metilene	680	FALSE	TRUE	NAALADL2	FALSE		2	21.0833
6	52573141	52574386	1246	17	0.208301	0.0068491	metilene	1245	FALSE	TRUE	TRAM2	FALSE		0	22.0367
20	9586607	9588678	2072	15	0.208301	0.00063555	metilene	2071	FALSE	TRUE	PAK5	FALSE		2	23.315
5	68254758	68256131	1374	11	0.208311	0.034097	metilene	1373	FALSE	TRUE	PIK3R1	FALSE		1	22.3567
4	31052776	31053713	938	9	0.208315	0.0061547	metilene	937	FALSE	TRUE	PCDH7	FALSE		2	20.9333
10	128735430	128736444	1015	21	0.208326	9.7e-07	metilene	1014	FALSE	FALSE		FALSE		0	24.155
13	112143871	112144403	533	12	0.208334	0.0036789	metilene	532	FALSE	FALSE		FALSE		0	23.3983
15	96429917	96430584	668	12	0.208341	0.0074428	metilene	667	FALSE	FALSE		FALSE		2	23.545
15	33529779	33531747	1969	21	0.208355	1.77e-06	metilene	1968	FALSE	TRUE	RYR3	FALSE		1	23.2617
2	186500607	186501472	866	11	0.208368	0.035239	metilene	865	FALSE	TRUE	ZC3H15	FALSE		1	22.2233
7	80832521	80834092	1572	18	0.208369	4.37e-05	metilene	1571	FALSE	TRUE	SEMA3C	FALSE		2	23.7733
6	165832833	165834078	1246	16	0.208385	2.47e-07	metilene	1245	FALSE	TRUE	PDE10A	FALSE		0	23.945
11	123992837	123994027	1191	16	0.208388	0.0016332	metilene	1190	FALSE	FALSE		FALSE		1	22.7783
5	170438350	170439263	914	13	0.208394	0.0017167	metilene	913	FALSE	TRUE	KCNIP1	FALSE		3	21.45
6	46395408	46397289	1882	20	0.208394	7.06e-06	metilene	1881	FALSE	TRUE	RCAN2	FALSE		4	24.7517
11	90149209	90150746	1538	21	0.208394	1.35e-07	metilene	1537	FALSE	TRUE	NAALAD2	FALSE		2	23.5683
3	45356158	45356903	746	10	0.20841	0.0006719	metilene	745	FALSE	FALSE		FALSE		3	23.81
10	49118241	49119526	1286	11	0.208415	0.033496	metilene	1285	FALSE	FALSE		FALSE		1	22.5633
12	82767388	82768764	1377	16	0.208423	0.0031212	metilene	1376	FALSE	TRUE	TMTC2	FALSE		2	21.9183
1	95082902	95083881	980	11	0.208424	0.034512	metilene	979	FALSE	FALSE		FALSE		1	23.41
10	30805882	30807003	1122	12	0.208424	7.41e-06	metilene	1121	FALSE	FALSE		FALSE		1	23.1433
7	137421011	137422748	1738	16	0.208425	0.00048083	metilene	1737	FALSE	TRUE	DGKI	FALSE		2	21.14
3	72002626	72004973	2348	22	0.208427	2.53e-08	metilene	2347	FALSE	TRUE	LINC00877	FALSE		9	24.575
3	73701294	73702535	1242	14	0.208429	0.00070478	metilene	1241	FALSE	FALSE		FALSE		4	22.1133
8	27206189	27207973	1785	12	0.20843	0.0037368	metilene	1784	FALSE	TRUE	AC090150.1	FALSE		3	23.1333
22	36104034	36104186	153	7	0.208432	NA	camel	152	FALSE	FALSE		FALSE		1	26.4433
15	26293181	26294705	1525	16	0.208437	0.020273	metilene	1524	FALSE	FALSE		FALSE		1	24.4583
X	51728860	51729788	929	14	0.208441	0.020027	metilene	928	FALSE	FALSE		FALSE		5	12.2283
4	182107942	182108667	726	12	0.208442	0.0016166	metilene	725	FALSE	TRUE	TENM3-AS1	FALSE		1	24.9333
19	56035018	56035623	606	8	0.208445	0.024455	metilene	605	FALSE	TRUE	NLRP5	FALSE		1	26.1717
3	160195674	160196969	1296	18	0.208448	9.18e-07	metilene	1295	FALSE	TRUE	IL12A-AS1	FALSE		2	25.435
8	123959324	123960975	1652	16	0.208449	1.79e-05	metilene	1651	FALSE	TRUE	FER1L6	FALSE		7	23.6417
1	176935830	176937060	1231	12	0.208458	0.00083444	metilene	1230	FALSE	TRUE	ASTN1	FALSE		2	22.8083
13	74170785	74171547	763	10	0.208459	0.003441	metilene	762	FALSE	FALSE		FALSE		2	24.76
6	126917368	126917968	601	7	0.208464	0.016005	metilene	600	FALSE	FALSE		FALSE		3	21.8133
2	132786832	132787649	818	13	0.208466	0.0026466	metilene	817	FALSE	TRUE	NCKAP5,AC010974.2	FALSE		2	24.1017
11	43307640	43308540	901	15	0.208471	8.38e-05	metilene	900	FALSE	FALSE		FALSE		3	23.08
1	235622565	235622899	335	10	0.208475	0.0078511	metilene	334	FALSE	TRUE	GNG4	FALSE		3	24.7567
9	77597274	77598032	759	13	0.208475	0.0059733	metilene	758	FALSE	TRUE	GNA14	FALSE		2	22.7817
16	51850353	51852699	2347	26	0.208476	3.5e-12	metilene	2346	FALSE	FALSE		FALSE		5	22.39
8	61778977	61779877	901	12	0.208479	0.030073	metilene	900	FALSE	FALSE		FALSE		4	22.0367
X	31096984	31098288	1305	24	0.208485	2.34e-06	metilene	1304	FALSE	TRUE	DMD	FALSE		2	12.3
15	27741888	27742766	879	13	0.208495	0.00080028	metilene	878	FALSE	FALSE		FALSE		0	26.07
12	129011644	129012452	809	19	0.20851	0.0052831	metilene	808	FALSE	FALSE		FALSE		4	22.8483
18	69627469	69627728	260	15	0.20851	0.0021695	metilene	259	FALSE	TRUE	DOK6	FALSE		1	20.51
Y	12861366	12862554	1189	12	0.208513	0.0076717	metilene	1188	FALSE	FALSE		FALSE		2	11.03
4	128034773	128034940	168	7	0.208514	0.01566	metilene	167	FALSE	TRUE	ABHD18	FALSE		1	21.5817
5	34000620	34001612	993	20	0.208521	4.91e-08	metilene	992	FALSE	TRUE	AMACR,C1QTNF3-AMACR	FALSE		3	22.5567
18	10279908	10280664	757	10	0.208522	0.003182	metilene	756	FALSE	FALSE		FALSE		1	24.6967
4	17097638	17098599	962	15	0.208537	4.06e-05	metilene	961	FALSE	FALSE		FALSE		2	20.9867
2	33370570	33372239	1670	20	0.208545	0.00015659	metilene	1669	FALSE	TRUE	LTBP1	FALSE		3	23.475
6	146353120	146354668	1549	15	0.208545	0.007842	metilene	1548	FALSE	TRUE	GRM1	FALSE		4	24.8567
4	171792681	171794159	1479	20	0.208551	0.025988	metilene	1478	FALSE	FALSE		FALSE		4	23.0683
8	63888267	63888956	690	11	0.208559	0.0072763	metilene	689	FALSE	TRUE	LINC01414	FALSE		2	17.8133
16	84403791	84404054	264	10	0.208561	0.00064377	metilene	263	FALSE	TRUE	ATP2C2	TRUE	ATP2C2	2	21.8567
10	65345913	65347466	1554	13	0.208566	0.049977	metilene	1553	FALSE	FALSE		FALSE		1	22.7867
18	6558056	6559133	1078	10	0.208568	0.037351	metilene	1077	FALSE	TRUE	LINC01387,AP005202.1	TRUE	AP005202.1	0	20.2067
4	77174605	77175165	561	13	0.208572	0.044134	metilene	560	FALSE	TRUE	CCNG2	FALSE		3	26.2467
8	58081076	58081756	681	12	0.208575	0.0036122	metilene	680	FALSE	TRUE	FAM110B	FALSE		1	22.7867
12	72189554	72190273	720	9	0.208576	0.033137	metilene	719	FALSE	TRUE	TRHDE	FALSE		1	23.8367
8	133231003	133232379	1377	14	0.208577	8.29e-05	metilene	1376	FALSE	TRUE	CCN4	FALSE		3	25.8117
10	112702034	112702876	843	10	0.208581	0.007861	metilene	842	FALSE	TRUE	VTI1A	FALSE		2	23.9117
9	20554771	20555815	1045	12	0.208583	0.029868	metilene	1044	FALSE	TRUE	MLLT3	FALSE		2	23.765
5	57128355	57129284	930	20	0.208584	2.93e-07	metilene	929	FALSE	FALSE		FALSE		6	19.9283
1	68260811	68261404	594	12	0.208606	0.031554	metilene	593	FALSE	FALSE		FALSE		3	21.2033
2	157440916	157442293	1378	13	0.208617	0.02609	metilene	1377	FALSE	TRUE	CYTIP	FALSE		1	22.635
7	91290755	91292084	1330	22	0.20862	2.47e-06	metilene	1329	FALSE	FALSE		FALSE		6	20.8517
16	76328414	76329084	671	13	0.208622	0.01113	metilene	670	FALSE	TRUE	CNTNAP4,AC106741.2	FALSE		3	22.525
7	52990877	52991763	887	10	0.208623	0.017119	metilene	886	FALSE	FALSE		FALSE		1	21.7933
15	27028131	27028697	567	15	0.208632	3.71e-05	metilene	566	FALSE	TRUE	GABRG3	FALSE		1	23.455
8	127992181	127993844	1664	21	0.208634	7.71e-08	metilene	1663	FALSE	TRUE	PVT1	FALSE		4	23.04
15	25816161	25817371	1211	11	0.208634	0.00036835	metilene	1210	FALSE	TRUE	ATP10A	FALSE		2	22.375
19	23688955	23689419	465	5	0.208653	NA	camel	464	FALSE	FALSE		FALSE		3	25.8117
X	129038601	129040580	1980	23	0.208654	0.00025969	metilene	1979	FALSE	TRUE	AL008633.1	FALSE		4	12.4433
12	67367324	67367586	263	11	0.208658	0.014798	metilene	262	FALSE	FALSE		FALSE		1	21.69
6	105564002	105564811	810	9	0.208678	0.0025943	metilene	809	FALSE	TRUE	AL096794.1	FALSE		3	20.9217
14	68745691	68746741	1051	15	0.208679	0.00016718	metilene	1050	FALSE	FALSE		FALSE		2	21.4067
20	53603254	53603932	679	18	0.208682	6.33e-06	metilene	678	FALSE	TRUE	ZNF217	FALSE		2	23.5183
5	5310754	5311284	531	10	0.208685	0.016943	metilene	530	FALSE	TRUE	ADAMTS16	FALSE		1	24.5433
1	47784316	47785328	1013	15	0.208688	0.00059722	metilene	1012	FALSE	TRUE	TRABD2B	FALSE		3	22.305
11	90071529	90073414	1886	19	0.208689	0.0012738	metilene	1885	FALSE	FALSE		FALSE		0	15.8367
2	214054012	214054389	378	13	0.208691	0.0016959	metilene	377	FALSE	TRUE	SPAG16	FALSE		1	21.6733
7	28764488	28765962	1475	17	0.208693	5.19e-07	metilene	1474	FALSE	TRUE	CREB5	FALSE		1	22.065
14	58129259	58130633	1375	12	0.208695	0.0018443	metilene	1374	FALSE	TRUE	ARMH4	FALSE		0	23.6333
7	147057503	147058937	1435	17	0.208707	0.00040279	metilene	1434	FALSE	TRUE	CNTNAP2	FALSE		2	23.585
12	4009357	4009859	503	9	0.208707	0.014174	metilene	502	FALSE	FALSE		FALSE		1	23.8833
8	137230719	137232281	1563	20	0.208711	4.85e-09	metilene	1562	FALSE	FALSE		FALSE		1	23.0617
10	21296889	21299727	2839	29	0.208715	4.09e-11	metilene	2838	FALSE	FALSE		FALSE		6	22.4933
4	148089851	148090516	666	14	0.208723	1.75e-05	metilene	665	FALSE	TRUE	NR3C2	FALSE		1	23.7983
15	62421760	62423602	1843	22	0.208725	9.46e-09	metilene	1842	FALSE	TRUE	TLN2	FALSE		9	22.2317
1	116219000	116219860	861	12	0.208733	8.17e-05	metilene	860	FALSE	FALSE		FALSE		2	23.3117
20	9304384	9305258	875	13	0.208735	0.025039	metilene	874	FALSE	TRUE	PLCB4	FALSE		3	22.4867
X	7331325	7332347	1023	14	0.208738	0.03519	metilene	1022	FALSE	TRUE	STS	FALSE		1	11.67
8	138757948	138759205	1258	14	0.208744	4.78e-06	metilene	1257	FALSE	TRUE	COL22A1	FALSE		2	23.955
3	44078764	44079539	776	13	0.208745	1.73e-06	metilene	775	FALSE	FALSE		FALSE		0	24.8033
7	96172283	96174499	2217	33	0.208751	3.26e-15	metilene	2216	FALSE	TRUE	SLC25A13	FALSE		6	23.7467
12	43396017	43397491	1475	15	0.208752	0.00013789	metilene	1474	FALSE	TRUE	ADAMTS20	FALSE		1	22.955
8	21407694	21409020	1327	20	0.208753	1.24e-06	metilene	1326	FALSE	FALSE		FALSE		1	21.7467
2	173030738	173031401	664	9	0.208757	0.0061667	metilene	663	FALSE	TRUE	RAPGEF4	FALSE		0	24.6233
14	29626743	29627443	701	12	0.20876	0.001674	metilene	700	FALSE	TRUE	PRKD1	FALSE		1	22.125
14	25523189	25524245	1057	11	0.208774	0.0038231	metilene	1056	FALSE	FALSE		FALSE		1	22.1133
3	61626049	61626645	597	9	0.208779	0.034431	metilene	596	FALSE	TRUE	PTPRG	FALSE		0	23.995
5	170563741	170564655	915	15	0.208803	0.00013451	metilene	914	FALSE	TRUE	KCNIP1	FALSE		2	24.5267
11	96482326	96482965	640	14	0.208805	1.95e-05	metilene	639	FALSE	TRUE	JRKL,JRKL-AS1	FALSE		4	23.88
10	61657838	61659106	1269	14	0.208809	0.018183	metilene	1268	FALSE	FALSE		FALSE		3	24.7283
18	6104705	6105667	963	15	0.20881	0.0078622	metilene	962	FALSE	TRUE	AP001021.3,L3MBTL4	FALSE		3	21.3217
9	85013119	85013713	595	10	0.20882	0.0033863	metilene	594	FALSE	TRUE	NTRK2	FALSE		1	21.5083
4	76283399	76284190	792	10	0.208826	0.036151	metilene	791	FALSE	TRUE	FAM47E,AC034139.1,FAM47E-STBD1	FALSE		1	25.0067
9	86675119	86676288	1170	13	0.208841	0.0016953	metilene	1169	FALSE	TRUE	AL353613.1,LINC02834	FALSE		0	24.1767
18	48453608	48455253	1646	18	0.208843	9.48e-07	metilene	1645	FALSE	FALSE		FALSE		3	24.545
9	67174359	67176230	1872	24	0.208847	6.9e-08	metilene	1871	FALSE	FALSE		FALSE		1	12.5183
10	122798407	122799359	953	17	0.208851	1.05e-06	metilene	952	FALSE	FALSE		FALSE		1	25.8183
5	60771946	60772727	782	9	0.208855	0.0025423	metilene	781	FALSE	TRUE	ELOVL7	FALSE		2	24.5467
15	85804229	85805389	1161	15	0.208857	0.0071119	metilene	1160	FALSE	FALSE		FALSE		3	24.26
6	113053829	113054487	659	17	0.208858	0.0024301	metilene	658	FALSE	TRUE	AL360015.1	FALSE		1	16.8383
8	19125960	19126889	930	13	0.208859	0.00017533	metilene	929	FALSE	TRUE	AC100849.1,AC100849.2	FALSE		3	24.3983
16	47975916	47977403	1488	25	0.208868	3.37e-10	metilene	1487	FALSE	FALSE		FALSE		4	24.9317
20	42386252	42387608	1357	18	0.208877	1.31e-05	metilene	1356	FALSE	TRUE	PTPRT	FALSE		3	22.4467
21	39060896	39061621	726	12	0.208877	0.0018449	metilene	725	FALSE	TRUE	AF064858.1	FALSE		0	24.6533
13	93600942	93602206	1265	14	0.208882	2.08e-05	metilene	1264	FALSE	TRUE	GPC6	FALSE		2	22.3033
9	68951526	68952449	924	16	0.208884	0.0009202	metilene	923	FALSE	TRUE	PIP5K1B	FALSE		2	23.3783
11	34607765	34608649	885	13	0.208884	0.0067925	metilene	884	FALSE	FALSE		FALSE		2	23.21
15	53189574	53190671	1098	12	0.208884	0.030962	metilene	1097	FALSE	FALSE		FALSE		0	22.63
5	165756970	165758827	1858	21	0.208903	0.00050285	metilene	1857	FALSE	TRUE	AC008415.1	FALSE		3	22.2117
3	168282330	168284047	1718	14	0.208904	0.010482	metilene	1717	FALSE	FALSE		FALSE		4	21.525
6	22904682	22905714	1033	15	0.208914	0.0075816	metilene	1032	FALSE	TRUE	AL035401.1	FALSE		0	20.4117
1	87179366	87180906	1541	18	0.208915	6.63e-06	metilene	1540	FALSE	FALSE		FALSE		1	26.1917
20	13927657	13929104	1448	16	0.208915	0.0059236	metilene	1447	FALSE	TRUE	SEL1L2	FALSE		4	23.3367
3	109374025	109375322	1298	20	0.208916	4.3e-06	metilene	1297	FALSE	FALSE		FALSE		4	24.3183
12	87858859	87859668	810	9	0.208926	0.033187	metilene	809	FALSE	FALSE		FALSE		3	22.8383
7	40751892	40752650	759	11	0.20893	0.0081265	metilene	758	FALSE	TRUE	SUGCT	FALSE		2	22.3883
6	150821238	150822927	1690	34	0.208933	3.11e-12	metilene	1689	FALSE	TRUE	PLEKHG1	FALSE		6	20.975
11	79920821	79922040	1220	14	0.208936	0.0014639	metilene	1219	FALSE	FALSE		FALSE		3	20.8467
4	20573819	20574779	961	19	0.208941	3.32e-05	metilene	960	FALSE	TRUE	SLIT2	FALSE		2	22.8483
11	43834221	43835652	1432	14	0.208946	8.81e-05	metilene	1431	FALSE	TRUE	AC068205.2,HSD17B12,AC087521.2	TRUE	HSD17B12,AC087521.2	0	22.4667
10	114474878	114475728	851	11	0.20895	0.015305	metilene	850	FALSE	TRUE	ABLIM1	FALSE		2	21.9183
3	61980980	61981368	389	8	0.208951	0.026017	metilene	388	FALSE	TRUE	PTPRG	FALSE		1	20.9983
2	120493943	120494402	460	11	0.208952	0.0038503	metilene	459	FALSE	FALSE		FALSE		3	20.7
13	52773097	52773498	402	10	0.208956	0.016928	metilene	401	FALSE	FALSE		FALSE		2	20.4933
8	60707840	60709365	1526	20	0.208962	0.0076796	metilene	1525	FALSE	TRUE	CHD7	FALSE		2	24.5917
8	120072507	120073615	1109	14	0.208963	0.010781	metilene	1108	FALSE	TRUE	COL14A1	FALSE		2	22.4183
13	94363052	94365930	2879	25	0.208963	1.12e-08	metilene	2878	FALSE	TRUE	GPC6	FALSE		6	23.0967
20	15611679	15614193	2515	27	0.208967	7.19e-09	metilene	2514	FALSE	TRUE	MACROD2	FALSE		2	23.6717
8	139864225	139864662	438	10	0.20897	0.0034808	metilene	437	FALSE	TRUE	TRAPPC9	FALSE		1	24.06
8	48552611	48553189	579	12	0.208989	0.014268	metilene	578	FALSE	TRUE	AC026904.2,AC022915.2	FALSE		1	20.5317
18	64186761	64187632	872	12	0.208991	1.78e-05	metilene	871	FALSE	TRUE	LINC01924,LINC01538	FALSE		1	21.5033
21	32133184	32133982	799	18	0.208998	1.43e-08	metilene	798	FALSE	TRUE	LINC00159	FALSE		1	22.3267
18	10201365	10203064	1700	19	0.209007	1.37e-08	metilene	1699	FALSE	FALSE		FALSE		0	22.1683
17	14117174	14118082	909	12	0.209009	0.015551	metilene	908	FALSE	TRUE	COX10	FALSE		2	22.7217
12	112745971	112746872	902	11	0.20902	0.015219	metilene	901	FALSE	TRUE	RPH3A	FALSE		1	23.6483
8	41552612	41553181	570	12	0.209032	8.62e-05	metilene	569	FALSE	TRUE	AC009630.1	FALSE		4	20.2017
4	110904375	110905032	658	7	0.209035	0.015766	metilene	657	FALSE	FALSE		FALSE		0	23.785
16	51062160	51063664	1505	18	0.209037	0.00015713	metilene	1504	FALSE	FALSE		FALSE		7	24.4933
8	69755447	69756335	889	11	0.209038	0.0059388	metilene	888	FALSE	TRUE	SLCO5A1	FALSE		1	22.6267
7	105448592	105449143	552	15	0.209041	0.00031748	metilene	551	FALSE	TRUE	PUS7	FALSE		2	25.7683
12	87512018	87512402	385	13	0.209045	0.047663	metilene	384	FALSE	FALSE		FALSE		2	18.4767
20	19920568	19921069	502	11	0.209046	0.00033655	metilene	501	FALSE	TRUE	RIN2	FALSE		1	23.865
2	234487169	234487923	755	7	0.209058	0.042585	metilene	754	FALSE	FALSE		FALSE		3	22.7567
4	73896060	73896559	500	9	0.209065	0.03258	metilene	499	FALSE	FALSE		FALSE		0	24.4333
14	32654351	32656178	1828	15	0.209065	2.25e-06	metilene	1827	FALSE	TRUE	AKAP6	FALSE		2	23.8033
6	144629905	144631016	1112	17	0.209069	0.00037639	metilene	1111	FALSE	TRUE	UTRN	FALSE		2	22.1683
2	169293686	169294470	785	12	0.209082	0.031411	metilene	784	FALSE	TRUE	LRP2	FALSE		2	22.4917
9	15771738	15772746	1009	15	0.209082	0.0068913	metilene	1008	FALSE	TRUE	CCDC171	FALSE		2	24.5617
X	97445307	97446010	704	13	0.209085	0.024259	metilene	703	FALSE	TRUE	DIAPH2,DIAPH2-AS1	FALSE		1	10.3633
6	150737444	150738540	1097	19	0.20909	1.04e-05	metilene	1096	FALSE	TRUE	PLEKHG1	FALSE		2	21.4683
6	153016734	153017723	990	11	0.209103	0.034098	metilene	989	FALSE	TRUE	RGS17	FALSE		1	24.6983
2	105318801	105319622	822	13	0.209119	0.023849	metilene	821	FALSE	TRUE	TGFBRAP1	FALSE		2	24.135
7	96791508	96792679	1172	10	0.209127	0.034241	metilene	1171	FALSE	FALSE		FALSE		4	23.8767
17	13806943	13807368	426	6	0.209127	NA	camel	425	FALSE	TRUE	COX10-AS1	FALSE		1	22.9517
1	203476209	203477300	1092	17	0.209129	2.07e-06	metilene	1091	FALSE	TRUE	PRELP	TRUE	PRELP	1	21.885
16	26077468	26079663	2196	26	0.209131	1.79e-12	metilene	2195	FALSE	TRUE	HS3ST4	FALSE		4	24.0533
6	165671012	165672265	1254	15	0.209136	0.0021777	metilene	1253	FALSE	TRUE	PDE10A	FALSE		1	22.3783
9	107549942	107550690	749	15	0.209141	0.0005823	metilene	748	FALSE	FALSE		FALSE		5	21.4833
X	9631104	9631834	731	12	0.209149	0.00018999	metilene	730	FALSE	TRUE	TBL1X	FALSE		3	12.9033
5	3131714	3132307	594	11	0.209157	0.016276	metilene	593	FALSE	FALSE		FALSE		0	26.175
1	232386353	232387599	1247	18	0.209161	7.37e-10	metilene	1246	FALSE	FALSE		FALSE		0	26.6667
X	129800804	129801494	691	17	0.209166	0.010921	metilene	690	FALSE	FALSE		FALSE		3	10.8933
2	204783198	204784926	1729	14	0.209174	0.0026948	metilene	1728	FALSE	TRUE	PARD3B	FALSE		7	22.21
11	19993396	19995874	2479	31	0.209184	4.16e-12	metilene	2478	FALSE	TRUE	NAV2	FALSE		5	24.055
1	164720391	164722379	1989	18	0.209187	7.88e-05	metilene	1988	FALSE	TRUE	PBX1	FALSE		1	25.075
12	15629257	15630346	1090	11	0.209187	0.035429	metilene	1089	FALSE	TRUE	EPS8	FALSE		1	21.54
3	104866315	104867960	1646	11	0.209188	0.0080853	metilene	1645	FALSE	FALSE		FALSE		3	22.0833
12	55041381	55042130	750	7	0.209189	0.042555	metilene	749	FALSE	FALSE		FALSE		0	21.955
4	83651530	83652882	1353	20	0.209192	8.91e-08	metilene	1352	FALSE	FALSE		FALSE		3	22.065
4	37449302	37450779	1478	13	0.209194	0.0068481	metilene	1477	FALSE	TRUE	NWD2	FALSE		2	22.3883
10	124293706	124294010	305	10	0.209194	0.0001202	metilene	304	FALSE	FALSE		FALSE		1	26.5867
17	32933676	32934540	865	9	0.209198	0.03347	metilene	864	FALSE	TRUE	TMEM98	FALSE		1	25.79
21	38479316	38480428	1113	17	0.2092	1.47e-05	metilene	1112	FALSE	TRUE	ERG	FALSE		3	23.1033
10	113398898	113400661	1764	15	0.209203	4.15e-05	metilene	1763	FALSE	FALSE		FALSE		5	25.93
15	60373493	60375268	1776	21	0.209203	0.00010163	metilene	1775	FALSE	TRUE	ANXA2	TRUE	ANXA2	1	25.2667
20	9264897	9265975	1079	17	0.209204	4.42e-07	metilene	1078	FALSE	TRUE	PLCB4	FALSE		4	21.815
20	51817625	51817900	276	13	0.209211	0.024925	metilene	275	FALSE	FALSE		FALSE		1	18.6217
18	53448105	53448942	838	10	0.209212	0.036712	metilene	837	FALSE	TRUE	DCC	FALSE		2	24.135
9	105071327	105072468	1142	20	0.20923	2.78e-09	metilene	1141	FALSE	TRUE	AL591506.1	FALSE		4	26.325
8	120924146	120925942	1797	17	0.209234	0.00038351	metilene	1796	FALSE	TRUE	AC068413.1	FALSE		5	22.1683
13	66395366	66395650	285	11	0.209236	0.00082787	metilene	284	FALSE	TRUE	PCDH9	FALSE		1	21.7733
7	70677555	70677950	396	15	0.209237	8.54e-06	metilene	395	FALSE	TRUE	AUTS2	FALSE		2	21.8233
11	84311736	84313392	1657	26	0.209238	5.15e-13	metilene	1656	FALSE	TRUE	DLG2	FALSE		5	21.75
8	132934540	132935394	855	14	0.209239	0.00072427	metilene	854	FALSE	TRUE	TG	FALSE		3	23.7533
9	94185152	94185774	623	14	0.209242	0.0051363	metilene	622	FALSE	TRUE	MIRLET7A1HG,LINC02603	FALSE		4	24.1333
18	38007943	38010124	2182	17	0.209242	0.0024992	metilene	2181	FALSE	FALSE		FALSE		4	23.2033
5	58766178	58766916	739	13	0.209251	0.011594	metilene	738	FALSE	TRUE	RAB3C,AC016642.1	FALSE		2	20.93
5	92384537	92384851	315	8	0.209258	0.01019	metilene	314	FALSE	TRUE	AC114316.1	FALSE		2	21.3183
15	93799262	93800046	785	12	0.209258	0.0071786	metilene	784	FALSE	TRUE	LINC01579	FALSE		0	22.4
12	116329415	116329733	319	10	0.20926	0.00010745	metilene	318	FALSE	FALSE		FALSE		1	26.3267
5	107417436	107419617	2182	15	0.209268	0.0043067	metilene	2181	FALSE	TRUE	EFNA5	FALSE		0	23.025
6	17526208	17526824	617	13	0.209269	0.00038721	metilene	616	FALSE	TRUE	CAP2	FALSE		3	24.605
Y	3004919	3005867	949	13	0.20927	0.049253	metilene	948	FALSE	TRUE	LINC00278	FALSE		3	13.0017
7	31477178	31479042	1865	23	0.209281	1.46e-08	metilene	1864	FALSE	FALSE		FALSE		0	23.145
3	62012047	62012933	887	10	0.209282	0.015875	metilene	886	FALSE	TRUE	PTPRG	FALSE		2	22.7833
2	8164133	8166375	2243	25	0.209293	4.86e-09	metilene	2242	FALSE	TRUE	LINC00298,LINC00299	FALSE		1	23.5867
4	3860402	3860704	303	12	0.209295	0.0037813	metilene	302	FALSE	FALSE		FALSE		1	24.9133
6	63445892	63446551	660	15	0.2093	0.00031555	metilene	659	FALSE	FALSE		FALSE		3	22.6167
20	60432315	60432957	643	10	0.209303	0.0014809	metilene	642	FALSE	TRUE	MIR646HG	FALSE		2	23.525
8	63088781	63089564	784	9	0.209309	0.032519	metilene	783	FALSE	FALSE		FALSE		1	24.0067
3	121901031	121902549	1519	20	0.209313	0.00015158	metilene	1518	FALSE	TRUE	SLC15A2	FALSE		3	20.4033
2	228188775	228190301	1527	12	0.209322	0.0076175	metilene	1526	FALSE	FALSE		FALSE		3	22.0567
9	80490245	80492453	2209	18	0.209323	0.00099684	metilene	2208	FALSE	FALSE		FALSE		1	21.6
15	48279112	48282695	3584	28	0.209326	6.64e-11	metilene	3583	FALSE	TRUE	SLC12A1	FALSE		6	24.2867
20	57787176	57788385	1210	18	0.209333	0.0030777	metilene	1209	FALSE	FALSE		FALSE		1	14.8567
2	137687212	137687732	521	10	0.209335	0.0034919	metilene	520	FALSE	FALSE		FALSE		1	19.9133
5	14088394	14088942	549	12	0.209337	0.0036527	metilene	548	FALSE	FALSE		FALSE		2	24.0183
2	119291224	119292033	810	12	0.209343	0.0018237	metilene	809	FALSE	FALSE		FALSE		1	23.3033
1	58821309	58822407	1099	11	0.209346	7.11e-05	metilene	1098	FALSE	TRUE	LINC01135	FALSE		4	25.405
7	88097119	88097570	452	10	0.209347	0.017292	metilene	451	FALSE	TRUE	ADAM22	FALSE		1	20.2533
X	34309510	34311101	1592	20	0.209359	0.00013198	metilene	1591	FALSE	TRUE	AL591501.1,AL592043.1	FALSE		3	10.0167
10	118214990	118215677	688	10	0.20936	0.034071	metilene	687	FALSE	FALSE		FALSE		1	23.06
10	126192604	126193250	647	10	0.209384	0.00012456	metilene	646	FALSE	TRUE	ADAM12	FALSE		1	22.0333
11	70653095	70653339	245	10	0.209386	0.0015002	metilene	244	FALSE	TRUE	SHANK2	FALSE		1	22.2067
4	60353097	60354667	1571	20	0.209387	8.71e-05	metilene	1570	FALSE	FALSE		FALSE		1	20.1217
10	93923047	93924377	1331	22	0.209405	3.33e-08	metilene	1330	FALSE	TRUE	SLC35G1	FALSE		5	21.9283
[truncated: 3,214 more rows]

## Sheet: DMRs_4Cvs1C
Table S4: Differentially methylated regions (DMRs) of the CTR 4C vs 1C comparison.
seqnames	start	end	width	num_cpgs	diff	qValue	tool	length	cgi_overlap	gene_overlap	gene_name	promoter_overlap	promoter_name	num_repeats	mean_cov
X	24617572	24617744	173	6	-0.343929	NA	camel	172	FALSE	TRUE	PCYT1B	FALSE		1	11.67
2	34220403	34220742	340	7	-0.326649	0.04102	metilene	339	FALSE	TRUE	LINC01320,AC008170.1	TRUE	AC008170.1	0	22.6717
X	118468416	118468955	540	7	-0.322035	0.042006	metilene	539	FALSE	FALSE		FALSE		2	11.4233
5	3740845	3741100	256	11	-0.315235	0.034065	metilene	255	FALSE	FALSE		FALSE		0	16.5533
X	101378899	101379047	149	7	-0.31337	NA	camel	148	FALSE	TRUE	BTK	FALSE		1	10.1767
X	101327960	101328917	958	15	-0.307766	0.00097818	metilene	957	FALSE	FALSE		FALSE		3	11.4467
X	65548591	65549125	535	9	-0.303957	NA	camel	534	FALSE	FALSE		FALSE		3	12.8333
3	127372939	127373361	423	14	-0.300436	8.46e-08	metilene	422	FALSE	TRUE	LINC02016	FALSE		0	18.6833
X	10197593	10198190	598	11	-0.299669	0.000164	metilene	597	FALSE	TRUE	CLCN4	FALSE		1	12.5333
10	11293454	11293920	467	10	-0.297642	0.017512	metilene	466	FALSE	TRUE	CELF2	FALSE		1	24.9183
X	106172800	106173235	436	9	-0.297343	NA	camel	435	FALSE	TRUE	PWWP3B	FALSE		1	11.4667
X	51610188	51611948	1761	7	-0.292905	NA	camel	1760	FALSE	FALSE		FALSE		4	11.6683
10	61473330	61474266	937	10	-0.292896	NA	camel	936	FALSE	TRUE	TMEM26-AS1	FALSE		5	22.17
21	44548257	44548658	402	9	-0.29288	NA	camel	401	FALSE	TRUE	TSPEAR	FALSE		1	16.0967
19	33260631	33260759	129	9	-0.292567	NA	camel	128	FALSE	FALSE		FALSE		0	17.255
X	100245205	100246488	1284	7	-0.29055	NA	camel	1283	FALSE	FALSE		FALSE		3	10.0133
X	39064745	39065090	346	10	-0.289299	NA	camel	345	FALSE	FALSE		FALSE		1	10.8883
5	76520724	76520867	144	11	-0.287881	7.29e-05	metilene	143	FALSE	TRUE	IQGAP2	FALSE		1	21.1967
19	30688134	30688392	259	6	-0.284505	NA	camel	258	FALSE	TRUE	ZNF536	FALSE		0	22.8983
X	106901737	106902951	1215	10	-0.283565	0.037046	metilene	1214	FALSE	TRUE	MORC4,RIPPLY1,CLDN2	TRUE	RIPPLY1	2	11.9067
X	72143142	72143516	375	8	-0.282391	NA	camel	374	FALSE	TRUE	NHSL2	TRUE	NHSL2	0	11.7017
X	103102921	103103374	454	11	-0.280596	0.017292	metilene	453	FALSE	FALSE		FALSE		2	9.68667
4	152279356	152279479	124	6	-0.280425	NA	camel	123	FALSE	FALSE		FALSE		0	16.61
8	35270155	35270776	622	8	-0.27923	0.026703	metilene	621	FALSE	TRUE	UNC5D	FALSE		0	20.7283
X	31189345	31189620	276	9	-0.279099	NA	camel	275	FALSE	TRUE	DMD	FALSE		2	10.04
X	41299564	41300037	474	14	-0.278907	0.0029739	metilene	473	FALSE	FALSE		FALSE		2	9.88167
14	79089054	79089742	689	8	-0.277322	0.026708	metilene	688	FALSE	TRUE	NRXN3	FALSE		0	19.9383
1	229881829	229882022	194	8	-0.276162	NA	camel	193	FALSE	TRUE	LINC01682	FALSE		1	25.64
X	16601353	16601631	279	8	-0.275392	0.011105	metilene	278	FALSE	TRUE	CTPS2	FALSE		1	9.81667
20	51838609	51838740	132	8	-0.27539	NA	camel	131	FALSE	TRUE	LINC01429	FALSE		2	26.755
1	89954825	89955297	473	7	-0.274682	0.042456	metilene	472	FALSE	FALSE		FALSE		1	21.66
11	95015189	95015587	399	9	-0.272606	0.0026644	metilene	398	FALSE	FALSE		FALSE		2	21.29
14	95203075	95203643	569	12	-0.272266	0.00041874	metilene	568	FALSE	TRUE	CLMN	FALSE		0	20.9183
X	39486806	39487911	1106	11	-0.272149	0.0075669	metilene	1105	FALSE	FALSE		FALSE		0	10.2467
X	3706781	3707214	434	9	-0.271177	NA	camel	433	FALSE	TRUE	PRKX	FALSE		1	14.395
X	6054782	6054936	155	7	-0.271068	NA	camel	154	FALSE	TRUE	NLGN4X	FALSE		1	10.3883
10	61473720	61474264	545	9	-0.270791	0.0027947	metilene	544	FALSE	TRUE	TMEM26-AS1	FALSE		4	20.6933
17	1689319	1689483	165	16	-0.27042	0.019342	metilene	164	FALSE	FALSE		FALSE		0	6.02167
X	74326092	74326394	303	10	-0.269151	0.0030676	metilene	302	FALSE	FALSE		FALSE		1	9.19167
X	11159955	11160475	521	17	-0.268144	0.0013735	metilene	520	FALSE	TRUE	ARHGAP6	FALSE		1	11.0467
5	11338340	11338550	211	6	-0.267608	NA	camel	210	FALSE	TRUE	CTNND2	FALSE		0	23.5167
X	104185735	104185900	166	5	-0.267413	NA	camel	165	FALSE	TRUE	FAM199X	TRUE	FAM199X	1	11.5967
18	74542429	74543101	673	6	-0.266494	NA	camel	672	FALSE	TRUE	CNDP1	FALSE		2	23.8317
2	224355771	224356401	631	9	-0.265151	0.034362	metilene	630	FALSE	FALSE		FALSE		0	20.5767
5	170045472	170046003	532	12	-0.265011	NA	camel	531	FALSE	TRUE	DOCK2	FALSE		1	21.2933
15	96487446	96488038	593	9	-0.264579	0.031474	metilene	592	FALSE	FALSE		FALSE		0	24.3167
X	140040584	140040829	246	5	-0.264525	NA	camel	245	FALSE	FALSE		FALSE		1	11.425
1	55654621	55655388	768	10	-0.264157	0.0035932	metilene	767	FALSE	TRUE	AL603840.1	FALSE		1	20.565
1	213621305	213621920	616	9	-0.263972	0.034045	metilene	615	FALSE	FALSE		FALSE		1	19.3617
X	149723825	149724919	1095	16	-0.263893	0.011333	metilene	1094	FALSE	FALSE		FALSE		1	5.945
8	17660919	17661539	621	13	-0.26379	0.00016547	metilene	620	FALSE	TRUE	MTUS1	FALSE		0	21.865
13	96930810	96931250	441	11	-0.263373	0.031967	metilene	440	FALSE	FALSE		FALSE		3	23.965
19	28382517	28382824	308	7	-0.263329	NA	camel	307	FALSE	TRUE	AC005580.1	FALSE		0	21.26
X	34917707	34918733	1027	11	-0.263076	0.036237	metilene	1026	FALSE	FALSE		FALSE		2	11.505
X	9864164	9864539	376	9	-0.263013	0.032273	metilene	375	FALSE	TRUE	SHROOM2	FALSE		2	11.4533
19	31512309	31512598	290	5	-0.262904	NA	camel	289	FALSE	FALSE		FALSE		1	27.5117
3	147341059	147341927	869	8	-0.26263	0.027151	metilene	868	FALSE	TRUE	AC092957.1	FALSE		0	21.3117
X	54473031	54473525	495	7	-0.262013	0.016103	metilene	494	FALSE	TRUE	FGD1	FALSE		1	14.2367
2	66929603	66930215	613	9	-0.261511	0.0011801	metilene	612	FALSE	TRUE	LINC01799	FALSE		1	20.48
1	232639958	232640096	139	14	-0.261336	0.0028715	metilene	138	FALSE	FALSE		FALSE		1	17.2533
X	10000494	10001494	1001	19	-0.260614	3.46e-05	metilene	1000	FALSE	FALSE		FALSE		4	12.2917
14	33180251	33180776	526	15	-0.260606	0.0044419	metilene	525	FALSE	TRUE	NPAS3	FALSE		2	21.7533
4	95042017	95042108	92	6	-0.260434	NA	camel	91	FALSE	TRUE	BMPR1B	FALSE		1	20.0217
14	48625030	48625299	270	7	-0.26021	0.042336	metilene	269	FALSE	FALSE		FALSE		1	20.4917
X	19006619	19007242	624	9	-0.260013	NA	camel	623	FALSE	TRUE	AL732509.1,ADGRG2	FALSE		1	12.045
1	59755263	59756038	776	15	-0.259779	2.54e-07	metilene	775	FALSE	TRUE	FGGY,AL035416.1	TRUE	FGGY	2	21.6083
18	47554984	47556005	1022	15	-0.25957	1.95e-05	metilene	1021	FALSE	TRUE	MIR4527HG,AC102797.1	FALSE		0	21.5617
7	16758145	16759194	1050	11	-0.259434	NA	camel	1049	FALSE	TRUE	TSPAN13	FALSE		2	22.265
7	41447538	41447580	43	5	-0.259385	NA	camel	42	FALSE	FALSE		FALSE		0	22.465
7	149769059	149769396	338	6	-0.259321	NA	camel	337	FALSE	TRUE	ZNF467	FALSE		0	26.8117
7	96527644	96529874	2231	12	-0.259034	NA	camel	2230	FALSE	TRUE	SEM1	FALSE		2	21.725
6	139061768	139062048	281	17	-0.258972	0.00067388	metilene	280	FALSE	FALSE		FALSE		1	18.1767
12	128940210	128940962	753	14	-0.258796	4.7e-07	metilene	752	FALSE	TRUE	GLT1D1	FALSE		3	23.8783
4	98256877	98257044	168	9	-0.258734	NA	camel	167	FALSE	TRUE	AC019077.1	FALSE		1	23.6583
8	85172801	85173383	583	10	-0.25851	0.0032995	metilene	582	FALSE	TRUE	AC011773.4	FALSE		2	25.6967
6	12312237	12313220	984	14	-0.258492	1.02e-05	metilene	983	FALSE	FALSE		FALSE		3	21.21
1	67444202	67444429	228	5	-0.25848	NA	camel	227	FALSE	FALSE		FALSE		2	22.935
20	60900536	60901059	524	10	-0.258212	0.035422	metilene	523	FALSE	FALSE		FALSE		0	22.6683
9	31825872	31826165	294	9	-0.258163	0.0024671	metilene	293	FALSE	FALSE		FALSE		1	18.3383
8	40397144	40397713	570	8	-0.258011	NA	camel	569	FALSE	TRUE	AC105999.1	FALSE		1	22.0933
4	182084175	182085059	885	7	-0.257935	NA	camel	884	FALSE	TRUE	TENM3-AS1	TRUE	TENM3-AS1	0	21.7267
15	60776105	60776784	680	10	-0.257904	0.0015651	metilene	679	FALSE	TRUE	RORA	FALSE		0	22.105
2	6187738	6188547	810	9	-0.257464	NA	camel	809	FALSE	FALSE		FALSE		3	21.1283
6	88147226	88147412	187	6	-0.257394	NA	camel	186	FALSE	TRUE	CNR1	FALSE		2	19.0917
1	210273057	210273703	647	8	-0.257108	NA	camel	646	FALSE	FALSE		FALSE		2	24.4833
X	24687707	24688108	402	8	-0.25688	NA	camel	401	FALSE	FALSE		FALSE		2	12.72
1	29909733	29910327	595	11	-0.256804	2.98e-05	metilene	594	FALSE	FALSE		FALSE		3	14.9317
X	144367160	144367939	780	13	-0.256751	0.026156	metilene	779	FALSE	FALSE		FALSE		1	9.275
4	152978495	152978811	317	8	-0.256407	NA	camel	316	FALSE	TRUE	FHDC1	FALSE		0	19.5917
19	31496464	31497200	737	7	-0.255973	NA	camel	736	FALSE	FALSE		FALSE		3	24.4933
18	66544680	66545317	638	17	-0.255829	1.51e-05	metilene	637	FALSE	TRUE	CDH19	FALSE		1	19.1183
15	25735069	25735362	294	7	-0.255727	NA	camel	293	FALSE	TRUE	ATP10A	TRUE	ATP10A	0	20.5067
10	70310620	70310940	321	5	-0.255705	NA	camel	320	FALSE	TRUE	LRRC20	FALSE		1	27.1217
10	128747020	128747924	905	16	-0.255691	1.74e-05	metilene	904	FALSE	FALSE		FALSE		1	22.18
3	194097273	194097708	436	13	-0.255461	0.0066373	metilene	435	FALSE	TRUE	AC080129.1	FALSE		1	22.1533
13	30590494	30591221	728	8	-0.255431	NA	camel	727	FALSE	TRUE	HMGB1	FALSE		4	20.77
7	42251896	42252634	739	9	-0.255373	0.034305	metilene	738	FALSE	FALSE		FALSE		2	24.665
X	15286535	15287356	822	14	-0.255223	0.0094531	metilene	821	FALSE	TRUE	ASB11	FALSE		3	10.5533
8	70474619	70475640	1022	8	-0.25501	NA	camel	1021	FALSE	TRUE	AC022730.3,AC022730.4	FALSE		1	20.355
7	16720707	16720972	266	9	-0.254764	NA	camel	265	FALSE	FALSE		TRUE	AC073333.1	1	22.9083
3	132699646	132700099	454	8	-0.254728	0.027105	metilene	453	FALSE	TRUE	NPHP3-ACAD11,NPHP3	FALSE		0	25.6967
4	31105445	31105903	459	12	-0.25446	0.0033204	metilene	458	FALSE	TRUE	PCDH7	FALSE		1	20.365
X	69109768	69111011	1244	18	-0.254222	9.1e-07	metilene	1243	FALSE	FALSE		FALSE		1	10.0383
14	38838726	38839022	297	14	-0.254079	5.3e-05	metilene	296	FALSE	TRUE	LINC00639	TRUE	LINC00639	0	22.6967
11	120198093	120198363	271	7	-0.253923	0.042925	metilene	270	FALSE	FALSE		FALSE		1	13.2983
1	237645639	237646020	382	10	-0.253747	0.0032529	metilene	381	FALSE	TRUE	RYR2	FALSE		2	23.26
X	17803239	17804371	1133	16	-0.253719	0.036861	metilene	1132	FALSE	TRUE	RAI2	FALSE		3	13.0717
12	67517412	67517769	358	11	-0.253571	0.027072	metilene	357	FALSE	TRUE	LINC02408	FALSE		0	21.53
X	120501496	120502486	991	11	-0.253531	0.00084006	metilene	990	FALSE	FALSE		FALSE		5	11.76
8	26615889	26616695	807	9	-0.253456	0.0010458	metilene	806	FALSE	TRUE	DPYSL2	FALSE		1	23.7233
X	142654080	142654760	681	8	-0.253056	0.011238	metilene	680	FALSE	TRUE	AL031073.2	FALSE		1	11.525
8	127624721	127625425	705	9	-0.253003	0.028679	metilene	704	FALSE	TRUE	AC104370.1	FALSE		2	24.9783
1	230145575	230146236	662	11	-0.252657	0.0038461	metilene	661	FALSE	TRUE	GALNT2	FALSE		0	23.205
16	24186114	24187026	913	9	-0.252439	0.0025922	metilene	912	FALSE	TRUE	PRKCB	TRUE	PRKCB	0	22.1717
X	44667350	44667695	346	13	-0.252039	0.00083715	metilene	345	FALSE	FALSE		FALSE		2	12.105
7	42152702	42153375	674	12	-0.251703	0.0017975	metilene	673	FALSE	TRUE	GLI3	TRUE	GLI3	0	19.3717
20	15256139	15257238	1100	9	-0.25163	0.029914	metilene	1099	FALSE	TRUE	MACROD2	FALSE		0	21.9817
7	21322655	21323165	511	7	-0.251233	NA	camel	510	FALSE	FALSE		FALSE		2	24.755
X	108423994	108424925	932	9	-0.251209	0.014906	metilene	931	FALSE	TRUE	COL4A6	FALSE		2	11.3083
4	110169867	110171134	1268	11	-0.251207	NA	camel	1267	FALSE	TRUE	ELOVL6	FALSE		4	22.2417
18	61854608	61854863	256	5	-0.251199	NA	camel	255	FALSE	TRUE	RNF152	FALSE		0	21.9067
X	111861553	111862829	1277	14	-0.251199	9.02e-05	metilene	1276	FALSE	TRUE	TRPC5	FALSE		3	11.5583
X	146468211	146468286	76	6	-0.251134	NA	camel	75	FALSE	FALSE		FALSE		1	12.0533
19	33260436	33260777	342	15	-0.251134	1.14e-07	metilene	341	FALSE	FALSE		FALSE		0	18.3367
3	188346320	188346884	565	11	-0.251096	7.3e-05	metilene	564	FALSE	TRUE	LPP	FALSE		1	19.2883
X	46608150	46609003	854	10	-0.250974	0.036648	metilene	853	FALSE	TRUE	SLC9A7	FALSE		1	12.1833
2	102507869	102508167	299	8	-0.250825	0.026014	metilene	298	FALSE	TRUE	SLC9A4	FALSE		0	20.6633
16	78694464	78695972	1509	13	-0.250818	4.43e-05	metilene	1508	FALSE	TRUE	WWOX	FALSE		1	21.81
X	24617514	24617957	444	9	-0.250799	0.028956	metilene	443	FALSE	TRUE	PCYT1B	FALSE		1	11.185
X	30840967	30841470	504	9	-0.250677	NA	camel	503	FALSE	TRUE	TAB3	FALSE		1	10.9483
6	52321744	52322666	923	8	-0.250656	NA	camel	922	FALSE	FALSE		FALSE		1	22.365
X	3657717	3658209	493	14	-0.250651	0.0014079	metilene	492	FALSE	TRUE	PRKX	FALSE		1	10.685
5	76759244	76759371	128	5	-0.250648	NA	camel	127	FALSE	FALSE		FALSE		1	22.9867
X	112847962	112848844	883	18	-0.25052	1.14e-07	metilene	882	FALSE	FALSE		FALSE		3	11.55
X	118842208	118842940	733	13	-0.250445	0.025813	metilene	732	FALSE	TRUE	LINC01285	TRUE	LINC01285	4	10.7683
1	208239697	208240304	608	8	-0.250364	NA	camel	607	FALSE	TRUE	PLXNA2	FALSE		0	24.005
X	39763344	39764400	1057	17	-0.250321	0.042061	metilene	1056	FALSE	FALSE		FALSE		3	8.87667
7	21914917	21915567	651	12	-0.250288	0.0018255	metilene	650	FALSE	TRUE	CDCA7L	FALSE		1	21.065
15	26521061	26522194	1134	22	-0.250056	7.68e-07	metilene	1133	FALSE	FALSE		FALSE		2	19.93
3	62460450	62461092	643	7	-0.249964	0.042504	metilene	642	FALSE	TRUE	CADPS	FALSE		0	22.6567
5	73541216	73542384	1169	14	-0.249876	0.019464	metilene	1168	FALSE	FALSE		FALSE		0	20.6333
19	31570785	31571780	996	11	-0.249828	0.015278	metilene	995	FALSE	FALSE		FALSE		3	23.4517
16	79794634	79795063	430	9	-0.249822	0.014178	metilene	429	FALSE	TRUE	LINC01229	TRUE	LINC01229	0	21.725
6	25831493	25832127	635	9	-0.249814	0.034664	metilene	634	FALSE	TRUE	SLC17A1	TRUE	SLC17A1	0	22.7383
2	110983933	110984230	298	12	-0.24958	0.00035098	metilene	297	FALSE	TRUE	ACOXL	FALSE		2	21.6517
12	65899987	65901243	1257	12	-0.24943	1.69e-05	metilene	1256	FALSE	TRUE	HMGA2	FALSE		1	22.5717
X	54473033	54473553	521	8	-0.249343	NA	camel	520	FALSE	TRUE	FGD1	FALSE		1	14.145
10	131570707	131571503	797	18	-0.24932	6.07e-08	metilene	796	FALSE	FALSE		FALSE		0	24.0817
1	181493289	181494346	1058	9	-0.249115	0.006318	metilene	1057	FALSE	TRUE	CACNA1E	FALSE		4	22.9833
6	19871037	19871296	260	8	-0.24894	0.02617	metilene	259	FALSE	FALSE		FALSE		1	23.9133
X	6782428	6783440	1013	15	-0.248871	0.0020622	metilene	1012	FALSE	TRUE	PUDP	FALSE		2	10.33
11	3092387	3092500	114	5	-0.248858	NA	camel	113	FALSE	TRUE	OSBPL5	FALSE		0	20.66
16	48411932	48412433	502	8	-0.248763	NA	camel	501	FALSE	TRUE	SIAH1	FALSE		3	25.735
8	132872470	132872944	475	8	-0.248637	0.0045455	metilene	474	FALSE	TRUE	TG	FALSE		2	23.8617
6	154479326	154479841	516	11	-0.248543	0.00078027	metilene	515	FALSE	TRUE	AL357075.4,CNKSR3,AL357075.2	TRUE	CNKSR3	0	23.065
10	127328570	127328663	94	8	-0.248472	NA	camel	93	FALSE	TRUE	DOCK1	FALSE		0	19.9667
13	89910340	89910412	73	5	-0.248444	NA	camel	72	FALSE	FALSE		FALSE		1	21.2317
X	30893522	30894797	1276	9	-0.248303	NA	camel	1275	FALSE	TRUE	TAB3	FALSE		4	12.2117
3	98580299	98580799	501	8	-0.248105	0.010938	metilene	500	FALSE	TRUE	AC021660.3,CPOX	FALSE		0	25.5767
X	17617167	17617740	574	11	-0.247928	0.036356	metilene	573	FALSE	TRUE	NHS	FALSE		0	9.42833
13	94198406	94199507	1102	10	-0.247881	0.00065491	metilene	1101	FALSE	TRUE	GPC6	FALSE		1	20.465
6	160963509	160963977	469	9	-0.247846	0.0064988	metilene	468	FALSE	TRUE	AL139393.1	FALSE		2	21.2167
5	17116235	17116736	502	14	-0.247787	0.00036714	metilene	501	FALSE	TRUE	BASP1,BASP1-AS1	FALSE		1	25.125
6	162130103	162131000	898	8	-0.247614	NA	camel	897	FALSE	TRUE	PRKN	FALSE		1	22.8883
5	5180781	5181981	1201	16	-0.247479	0.00047658	metilene	1200	FALSE	TRUE	ADAMTS16	FALSE		1	22.4467
6	146953970	146954429	460	12	-0.247408	0.0001772	metilene	459	FALSE	TRUE	STXBP5-AS1	FALSE		1	19.37
2	68429647	68430267	621	10	-0.247214	0.016378	metilene	620	FALSE	FALSE		FALSE		2	22.9917
21	42449113	42449355	243	6	-0.246967	NA	camel	242	FALSE	FALSE		FALSE		0	23.38
X	12810080	12811302	1223	19	-0.24682	1.56e-06	metilene	1222	FALSE	TRUE	PRPS2	FALSE		1	10.685
5	66835437	66836750	1314	12	-0.246804	0.015528	metilene	1313	FALSE	TRUE	MAST4	FALSE		4	22.2067
7	128242340	128242842	503	9	-0.246723	NA	camel	502	FALSE	TRUE	LEP	FALSE		0	25.9667
17	66919580	66920034	455	9	-0.246675	0.0010131	metilene	454	FALSE	FALSE		FALSE		1	22.3467
19	56035020	56035543	524	7	-0.246551	NA	camel	523	FALSE	TRUE	NLRP5	FALSE		1	26.05
8	118505184	118505745	562	8	-0.246521	0.010077	metilene	561	FALSE	TRUE	SAMD12	FALSE		1	24.695
2	48463035	48463820	786	10	-0.24614	0.016918	metilene	785	FALSE	TRUE	PPP1R21	FALSE		0	25.3733
7	104795052	104795931	880	10	-0.246013	NA	camel	879	FALSE	TRUE	LHFPL3,LHFPL3-AS1	FALSE		0	22.4383
5	76398341	76398901	561	10	-0.24601	0.0033179	metilene	560	FALSE	FALSE		FALSE		2	23.7267
2	36704803	36705481	679	10	-0.245913	0.0015891	metilene	678	FALSE	TRUE	VIT	FALSE		0	22.62
20	44529591	44529719	129	7	-0.245886	0.04247	metilene	128	FALSE	FALSE		FALSE		1	24.835
12	68407559	68407798	240	9	-0.245798	NA	camel	239	FALSE	TRUE	LINC02384	FALSE		1	21.3567
2	151902176	151903392	1217	12	-0.24575	NA	camel	1216	FALSE	TRUE	AC068547.1,CACNB4	FALSE		3	20.25
19	56035018	56035623	606	8	-0.245705	0.0039169	metilene	605	FALSE	TRUE	NLRP5	FALSE		1	26.2733
10	14667094	14667696	603	11	-0.245593	0.01607	metilene	602	FALSE	TRUE	FAM107B	FALSE		0	22.03
9	86647423	86648441	1019	11	-0.245564	0.0061185	metilene	1018	FALSE	TRUE	AL353613.1	FALSE		5	21.5167
2	196329078	196330087	1010	10	-0.245551	0.006728	metilene	1009	FALSE	TRUE	HECW2	FALSE		0	21.2633
X	104202572	104203102	531	9	-0.245541	NA	camel	530	FALSE	FALSE		FALSE		3	13.7817
X	31528639	31530058	1420	23	-0.245403	1.72e-07	metilene	1419	FALSE	TRUE	DMD	FALSE		4	10.7083
1	214366770	214367387	618	14	-0.245379	8.78e-05	metilene	617	FALSE	TRUE	PTPN14	FALSE		1	23.625
2	101138139	101138686	548	7	-0.245307	NA	camel	547	FALSE	TRUE	TBC1D8	FALSE		2	22.8933
1	230000265	230001070	806	11	-0.245246	0.0030966	metilene	805	FALSE	FALSE		FALSE		3	24.7667
17	71149968	71150401	434	7	-0.245206	0.016716	metilene	433	FALSE	TRUE	CASC17	FALSE		1	19.3817
10	48883349	48884386	1038	11	-0.245059	0.017467	metilene	1037	FALSE	TRUE	WDFY4,AC060234.3	FALSE		0	22.98
1	197804758	197805082	325	11	-0.244943	0.034074	metilene	324	FALSE	FALSE		FALSE		2	22.8767
4	94685163	94685806	644	9	-0.24485	0.031501	metilene	643	FALSE	TRUE	AC108067.1	FALSE		0	20.6117
12	129297532	129297724	193	5	-0.244777	NA	camel	192	FALSE	TRUE	TMEM132D	FALSE		1	23.1267
5	135162826	135163251	426	7	-0.244773	NA	camel	425	FALSE	TRUE	C5orf66	FALSE		0	23.0683
10	43906692	43907217	526	10	-0.24477	0.00059446	metilene	525	FALSE	TRUE	LINC02659	FALSE		0	20.2967
12	62660976	62661524	549	9	-0.244703	0.00042429	metilene	548	FALSE	TRUE	PPM1H	FALSE		2	23.1567
7	31083930	31084184	255	6	-0.244684	NA	camel	254	FALSE	TRUE	ADCYAP1R1	FALSE		0	24.43
11	115871215	115871717	503	9	-0.244679	0.034958	metilene	502	FALSE	FALSE		FALSE		2	21.45
2	148955771	148956314	544	7	-0.244621	0.015693	metilene	543	FALSE	TRUE	KIF5C	FALSE		1	24.7333
18	51616706	51617429	724	11	-0.244617	0.0015885	metilene	723	FALSE	TRUE	LINC01630	FALSE		2	17.1917
X	140040416	140041015	600	9	-0.244486	0.0065193	metilene	599	FALSE	FALSE		FALSE		1	11.7317
5	151039312	151039623	312	7	-0.244431	NA	camel	311	FALSE	TRUE	TNIP1	TRUE	TNIP1	1	23.0917
8	8484834	8485466	633	9	-0.244331	0.00048204	metilene	632	FALSE	FALSE		FALSE		1	23.7967
X	41915599	41915879	281	12	-0.244282	8.29e-05	metilene	280	FALSE	TRUE	CASK	FALSE		2	11.6217
1	200480884	200481142	259	6	-0.243989	NA	camel	258	FALSE	TRUE	AL359834.1	FALSE		0	22.1833
9	28542754	28543101	348	7	-0.243945	0.042579	metilene	347	FALSE	TRUE	LINGO2,AL445526.1	FALSE		1	25.0533
20	20332705	20333621	917	13	-0.243942	0.012782	metilene	916	FALSE	TRUE	CFAP61	FALSE		2	24.2183
7	50156875	50157751	877	9	-0.24392	0.0057506	metilene	876	FALSE	TRUE	SPATA48	FALSE		0	22.2833
10	35103524	35103603	80	7	-0.243863	NA	camel	79	FALSE	TRUE	AL392046.1	FALSE		1	22.7067
3	186280479	186281783	1305	10	-0.243709	0.00011886	metilene	1304	FALSE	TRUE	DGKG	TRUE	DGKG	1	22.8117
15	57411952	57412883	932	13	-0.243706	0.0034613	metilene	931	FALSE	TRUE	CGNL1	FALSE		2	22.91
3	31745009	31745728	720	13	-0.243617	0.0034896	metilene	719	FALSE	TRUE	OSBPL10	FALSE		2	21.25
8	63312770	63313618	849	9	-0.243416	0.015182	metilene	848	FALSE	FALSE		FALSE		2	20.8917
1	116448541	116449541	1001	11	-0.243415	0.00080178	metilene	1000	FALSE	TRUE	LINC01762	FALSE		2	22.0167
X	134538531	134539540	1010	19	-0.243405	1.45e-06	metilene	1009	FALSE	FALSE		TRUE	MIR450B,MIR450A1	1	11.405
14	75551287	75551600	314	7	-0.243339	0.043244	metilene	313	FALSE	FALSE		FALSE		0	24.4617
8	14413776	14414320	545	10	-0.243308	0.0075332	metilene	544	FALSE	TRUE	SGCZ	FALSE		1	19.8333
10	12648617	12649147	531	9	-0.243294	0.0011831	metilene	530	FALSE	TRUE	CAMK1D	FALSE		2	23.5033
X	44170750	44171711	962	12	-0.243234	0.0076075	metilene	961	FALSE	TRUE	EFHC2	FALSE		1	10.1967
1	116583305	116583765	461	7	-0.243096	NA	camel	460	FALSE	TRUE	IGSF3	FALSE		0	29.2583
13	51265739	51266695	957	7	-0.243087	0.016647	metilene	956	FALSE	TRUE	FAM124A	FALSE		1	24.1567
9	69056557	69057308	752	8	-0.243079	0.027058	metilene	751	FALSE	TRUE	FXN,AL358113.1	FALSE		6	22.8583
5	64020285	64020795	511	11	-0.243059	0.0018316	metilene	510	FALSE	FALSE		FALSE		3	21.5933
16	53560095	53560488	394	20	-0.24303	0.004327	metilene	393	FALSE	FALSE		FALSE		1	24.1667
16	55207843	55209113	1271	10	-0.242972	0.0033235	metilene	1270	FALSE	FALSE		FALSE		3	22.2283
6	139039019	139040077	1059	14	-0.242962	2.02e-07	metilene	1058	FALSE	TRUE	ABRACL	FALSE		5	24.7817
2	102057299	102057681	383	9	-0.242953	0.033586	metilene	382	FALSE	TRUE	AC007271.1	FALSE		0	23.0117
X	11964381	11964444	64	5	-0.242729	NA	camel	63	FALSE	TRUE	FRMPD4	FALSE		1	10.3117
X	118957398	118957632	235	13	-0.242711	0.00020132	metilene	234	FALSE	FALSE		FALSE		2	10.77
19	31287017	31287633	617	10	-0.242546	0.015931	metilene	616	FALSE	TRUE	TSHZ3	FALSE		0	17.485
8	18118802	18119339	538	11	-0.242524	0.01677	metilene	537	FALSE	TRUE	AC124242.3	FALSE		2	21.0067
17	13843369	13844550	1182	11	-0.242515	0.0017378	metilene	1181	FALSE	TRUE	COX10-AS1	FALSE		2	21
X	31268532	31269712	1181	13	-0.242414	0.00076828	metilene	1180	FALSE	TRUE	DMD	FALSE		1	12.4
9	65424057	65424410	354	11	-0.24238	0.0073737	metilene	353	FALSE	FALSE		FALSE		1	25.34
3	62089837	62090573	737	5	-0.242369	NA	camel	736	FALSE	TRUE	PTPRG	FALSE		0	20.2933
X	22934755	22936244	1490	19	-0.24227	0.00038753	metilene	1489	FALSE	TRUE	AC004470.2	FALSE		5	10.4017
17	15255935	15256641	707	15	-0.242076	0.015616	metilene	706	FALSE	TRUE	PMP22	FALSE		1	25.9333
X	72658115	72658949	835	13	-0.241782	0.00019091	metilene	834	FALSE	TRUE	PHKA1	FALSE		3	10.8667
2	204952734	204952974	241	7	-0.241736	0.043246	metilene	240	FALSE	TRUE	PARD3B	FALSE		1	16.24
3	69140377	69140949	573	7	-0.241672	0.016209	metilene	572	FALSE	FALSE		FALSE		2	21.1283
21	39657445	39657838	394	8	-0.241421	0.0044089	metilene	393	FALSE	TRUE	B3GALT5,AF064860.1	TRUE	B3GALT5	2	22.8367
10	10976410	10977181	772	9	-0.241409	0.01449	metilene	771	FALSE	TRUE	CELF2	FALSE		0	22.5683
11	114259264	114259728	465	15	-0.241313	2.08e-05	metilene	464	FALSE	TRUE	AP002518.2,NNMT	FALSE		0	21.6867
2	229970646	229971181	536	9	-0.24121	0.014282	metilene	535	FALSE	TRUE	FBXO36	FALSE		3	19.6533
1	187749431	187750364	934	12	-0.241195	0.0035621	metilene	933	FALSE	FALSE		FALSE		3	14.99
X	44377582	44379180	1599	17	-0.241164	0.0022174	metilene	1598	FALSE	FALSE		FALSE		4	10.1517
10	16431493	16431692	200	8	-0.241143	NA	camel	199	FALSE	FALSE		FALSE		1	26.0717
15	24056694	24057269	576	8	-0.24112	0.011258	metilene	575	FALSE	TRUE	PWRN4	FALSE		3	20.79
13	35923738	35924316	579	7	-0.241074	0.016476	metilene	578	FALSE	TRUE	DCLK1	FALSE		0	23.495
12	126949933	126951473	1541	14	-0.241072	4.38e-05	metilene	1540	FALSE	TRUE	LINC02405	FALSE		2	22.03
19	28948041	28948380	340	13	-0.240934	9.6e-06	metilene	339	FALSE	TRUE	LINC00906	FALSE		0	23.245
5	11831887	11832307	421	12	-0.240796	8.9e-05	metilene	420	FALSE	TRUE	CTNND2	FALSE		3	19.3217
13	51902724	51903733	1010	12	-0.240621	0.0036943	metilene	1009	FALSE	FALSE		FALSE		2	22.3433
1	30195815	30196444	630	12	-0.2405	8.37e-05	metilene	629	FALSE	FALSE		FALSE		1	24.085
8	37692213	37692437	225	7	-0.240499	NA	camel	224	FALSE	FALSE		FALSE		1	24.49
12	103415419	103416680	1262	9	-0.24038	0.00018746	metilene	1261	FALSE	TRUE	C12orf42	FALSE		1	22.5583
8	41715856	41716811	956	16	-0.240314	0.00027468	metilene	955	FALSE	TRUE	ANK1	FALSE		2	23.725
6	152229844	152231020	1177	14	-0.240296	0.0029482	metilene	1176	FALSE	TRUE	SYNE1	FALSE		4	21.4833
4	98256720	98257087	368	12	-0.240217	0.00019103	metilene	367	FALSE	TRUE	AC019077.1	FALSE		2	21.805
7	151801792	151802185	394	9	-0.240101	0.0063983	metilene	393	FALSE	TRUE	PRKAG2	FALSE		0	24.93
1	210273055	210273920	866	9	-0.239967	0.0010321	metilene	865	FALSE	FALSE		FALSE		2	24.4667
6	133919104	133920222	1119	11	-0.239967	0.016799	metilene	1118	FALSE	FALSE		FALSE		5	23.2083
15	87705323	87705956	634	17	-0.239911	2.06e-06	metilene	633	FALSE	FALSE		FALSE		1	18.5683
X	39064294	39065455	1162	20	-0.239886	2.59e-08	metilene	1161	FALSE	FALSE		FALSE		3	11.8017
9	26693260	26693806	547	6	-0.239805	NA	camel	546	FALSE	FALSE		FALSE		1	20.4633
2	42866550	42867299	750	13	-0.239791	0.020749	metilene	749	FALSE	FALSE		FALSE		0	22.125
19	43761713	43762154	442	11	-0.239755	0.016587	metilene	441	FALSE	FALSE		FALSE		2	24.9067
4	82526958	82527911	954	13	-0.239675	0.026141	metilene	953	FALSE	TRUE	TMEM150C	FALSE		1	20.0017
4	56725547	56726520	974	8	-0.239636	NA	camel	973	FALSE	FALSE		FALSE		2	24.58
13	71500510	71501448	939	12	-0.239631	0.0017803	metilene	938	FALSE	TRUE	DACH1	FALSE		4	18.1167
10	127176823	127176980	158	9	-0.239534	0.0065707	metilene	157	FALSE	TRUE	DOCK1,INSYN2A	TRUE	INSYN2A	0	19.6667
14	100667140	100667589	450	8	-0.239468	0.024289	metilene	449	FALSE	TRUE	LINC00523	FALSE		1	24.4283
3	141624116	141624472	357	10	-0.239457	0.0015077	metilene	356	FALSE	FALSE		FALSE		1	20.1167
X	20393127	20394037	911	22	-0.239439	4.22e-06	metilene	910	FALSE	FALSE		FALSE		3	11.5067
4	108352197	108354142	1946	17	-0.239419	2.98e-08	metilene	1945	FALSE	FALSE		FALSE		0	23.0617
X	72142989	72144251	1263	16	-0.239353	0.0034069	metilene	1262	FALSE	TRUE	NHSL2	TRUE	NHSL2	0	10.665
14	101360481	101360766	286	9	-0.2393	0.015353	metilene	285	FALSE	FALSE		FALSE		1	21.5517
X	123767747	123768813	1067	10	-0.239241	0.016644	metilene	1066	FALSE	FALSE		FALSE		3	11.2267
12	80028788	80029375	588	13	-0.239201	0.013355	metilene	587	FALSE	FALSE		FALSE		0	20.795
3	58974645	58975246	602	9	-0.239185	0.034221	metilene	601	FALSE	TRUE	C3orf67,C3orf67-AS1	FALSE		3	20.895
X	124396075	124396627	553	14	-0.239129	0.005276	metilene	552	FALSE	TRUE	STAG2,TENM1	FALSE		1	10.1483
3	64578198	64579140	943	9	-0.239093	NA	camel	942	FALSE	TRUE	ADAMTS9,ADAMTS9-AS1	FALSE		2	22.7967
9	102768387	102769074	688	7	-0.238914	NA	camel	687	FALSE	FALSE		FALSE		0	20.3383
2	30333081	30333662	582	7	-0.238843	0.016211	metilene	581	FALSE	FALSE		FALSE		0	21.3883
X	10053309	10054351	1043	11	-0.238838	0.0079293	metilene	1042	FALSE	TRUE	WWC3	FALSE		0	11.345
14	81329639	81330383	745	10	-0.238766	0.017371	metilene	744	FALSE	TRUE	STON2	FALSE		2	20.3083
X	16010779	16011346	568	13	-0.238698	0.012775	metilene	567	FALSE	FALSE		FALSE		1	10.965
1	91592192	91592351	160	10	-0.238674	0.01628	metilene	159	FALSE	FALSE		FALSE		1	24.115
21	41563532	41564151	620	16	-0.23865	1.74e-05	metilene	619	FALSE	FALSE		TRUE	AP001610.3	1	22.465
1	65529772	65530644	873	7	-0.238462	NA	camel	872	FALSE	TRUE	LEPR	FALSE		2	20.8
9	93895567	93896070	504	13	-0.238327	NA	camel	503	FALSE	FALSE		FALSE		1	23.0717
20	19973162	19973782	621	12	-0.238289	0.0017829	metilene	620	FALSE	TRUE	RIN2	FALSE		3	24.53
17	33749584	33750640	1057	14	-0.238124	4.35e-05	metilene	1056	FALSE	TRUE	ASIC2	FALSE		1	22.1033
15	31296880	31297500	621	8	-0.238051	0.011237	metilene	620	FALSE	FALSE		FALSE		1	23.9717
7	51219845	51220060	216	7	-0.237769	NA	camel	215	FALSE	TRUE	COBL	FALSE		0	21.825
2	108935971	108936302	332	8	-0.237758	0.026365	metilene	331	FALSE	TRUE	EDAR	FALSE		0	22.2217
5	150132123	150132737	615	11	-0.237752	0.017617	metilene	614	TRUE	TRUE	PDGFRB	FALSE		2	19.8217
22	34433689	34433876	188	7	-0.237638	0.043155	metilene	187	FALSE	FALSE		FALSE		1	21.4533
X	151674080	151675434	1355	17	-0.237609	0.0062075	metilene	1354	FALSE	TRUE	PASD1	FALSE		0	12.01
13	93649240	93650066	827	9	-0.237599	0.034667	metilene	826	FALSE	TRUE	GPC6	FALSE		1	20.8983
8	6923521	6924074	554	7	-0.237431	NA	camel	553	FALSE	FALSE		FALSE		3	22.8183
10	37802678	37803112	435	7	-0.237365	0.01651	metilene	434	FALSE	TRUE	ZNF248	FALSE		1	22.6917
4	182241488	182241893	406	11	-0.23735	0.015342	metilene	405	FALSE	TRUE	TENM3	FALSE		2	21.775
X	7064033	7064864	832	15	-0.237337	0.00032763	metilene	831	FALSE	TRUE	PUDP	FALSE		1	11.125
20	56945649	56946671	1023	14	-0.237246	4.39e-05	metilene	1022	FALSE	FALSE		FALSE		4	23.5683
10	24380684	24381112	429	11	-0.237235	0.0018318	metilene	428	FALSE	TRUE	KIAA1217	FALSE		0	20.7317
11	12269582	12269959	378	9	-0.237205	NA	camel	377	FALSE	TRUE	MICAL2	FALSE		0	25.375
13	104549611	104550426	816	11	-0.237191	0.0038667	metilene	815	FALSE	FALSE		FALSE		1	21.3717
12	128957987	128958078	92	6	-0.237131	NA	camel	91	FALSE	TRUE	GLT1D1	FALSE		0	24.8767
2	105562377	105562550	174	9	-0.236973	0.015149	metilene	173	FALSE	FALSE		FALSE		1	22.4233
2	205378774	205379413	640	9	-0.236892	0.0062982	metilene	639	FALSE	TRUE	PARD3B	FALSE		1	17.9667
5	170045376	170046001	626	16	-0.236739	3.34e-05	metilene	625	FALSE	TRUE	DOCK2	FALSE		1	21.4633
4	153430705	153431376	672	8	-0.236682	NA	camel	671	FALSE	FALSE		FALSE		3	23.24
7	116753696	116754634	939	9	-0.236637	0.03509	metilene	938	FALSE	TRUE	MET	FALSE		2	20.1667
2	20457866	20458363	498	8	-0.236535	0.01032	metilene	497	FALSE	FALSE		FALSE		4	25.9
5	166075761	166076630	870	12	-0.236487	0.0075968	metilene	869	FALSE	FALSE		FALSE		4	19.5117
X	43875327	43876846	1520	17	-0.236422	5.83e-05	metilene	1519	FALSE	TRUE	MAOB	FALSE		3	11.59
19	28382515	28383747	1233	14	-0.236377	8.76e-05	metilene	1232	FALSE	TRUE	AC005580.1	FALSE		0	22.755
17	51490545	51491432	888	16	-0.236355	0.0017948	metilene	887	FALSE	TRUE	LINC02073	FALSE		3	21.5617
8	101943409	101943832	424	15	-0.236349	1.03e-06	metilene	423	FALSE	TRUE	NCALD	FALSE		1	22.4567
18	57576009	57576724	716	10	-0.236232	0.037084	metilene	715	FALSE	TRUE	FECH	FALSE		1	23.3617
7	36567152	36568283	1132	13	-0.236213	0.00013844	metilene	1131	FALSE	TRUE	AOAH	FALSE		3	21.6
20	60069459	60070322	864	13	-0.236194	8.81e-05	metilene	863	FALSE	TRUE	C20orf197	FALSE		0	24.79
17	62391220	62391964	745	7	-0.236162	0.042306	metilene	744	FALSE	TRUE	EFCAB3	FALSE		1	22.7267
20	25010009	25010950	942	10	-0.236043	0.00012594	metilene	941	FALSE	TRUE	ACSS1	FALSE		3	24.4933
X	103080325	103080437	113	5	-0.236028	NA	camel	112	FALSE	TRUE	NXF3	TRUE	NXF3	0	12.2833
X	9915002	9915365	364	5	-0.236013	NA	camel	363	FALSE	TRUE	SHROOM2	FALSE		1	12.3667
1	229368266	229369358	1093	10	-0.235886	0.0012583	metilene	1092	FALSE	FALSE		FALSE		4	21.5617
3	55535548	55535979	432	10	-0.235857	0.015817	metilene	431	FALSE	TRUE	ERC2	FALSE		1	20.7833
16	81194405	81195119	715	14	-0.235842	0.018197	metilene	714	FALSE	FALSE		FALSE		1	20.65
12	93661040	93661839	800	10	-0.235828	0.00062879	metilene	799	FALSE	FALSE		FALSE		1	25.1667
6	72413703	72414215	513	10	-0.235799	0.034474	metilene	512	FALSE	FALSE		FALSE		2	21.3517
12	8817327	8817776	450	7	-0.235695	NA	camel	449	FALSE	TRUE	A2ML1-AS1	FALSE		2	23.5783
19	33297148	33297697	550	7	-0.235667	NA	camel	549	FALSE	FALSE		FALSE		1	22.955
X	109682057	109683866	1810	16	-0.23565	7.24e-05	metilene	1809	FALSE	TRUE	ACSL4	FALSE		2	11.6917
X	99915224	99916073	850	18	-0.23562	0.00030221	metilene	849	FALSE	FALSE		FALSE		1	10.8967
6	4934838	4935611	774	10	-0.235608	0.01605	metilene	773	FALSE	TRUE	CDYL	FALSE		0	23.6967
3	44078722	44079541	820	14	-0.23558	NA	camel	819	FALSE	FALSE		FALSE		0	22.5583
9	114271249	114271862	614	13	-0.235566	4.45e-05	metilene	613	FALSE	TRUE	COL27A1	FALSE		3	24.6017
17	72141413	72141608	196	7	-0.23552	0.042927	metilene	195	FALSE	TRUE	SOX9-AS1	TRUE	SOX9-AS1	1	23.3533
12	124456736	124456939	204	18	-0.235504	0.00055534	metilene	203	TRUE	TRUE	NCOR2	FALSE		1	16.0567
2	170966094	170966418	325	12	-0.235498	0.00019447	metilene	324	FALSE	TRUE	GORASP2	FALSE		0	20.8633
21	36149854	36150245	392	5	-0.235425	NA	camel	391	FALSE	TRUE	CBR3-AS1	TRUE	CBR3-AS1	1	25.4617
4	139654248	139655718	1471	15	-0.235319	4.09e-05	metilene	1470	FALSE	FALSE		FALSE		6	22.0083
13	21886323	21887198	876	16	-0.235318	0.00022082	metilene	875	FALSE	FALSE		FALSE		1	24.3233
11	126547808	126548177	370	9	-0.23529	0.033982	metilene	369	FALSE	TRUE	KIRREL3,KIRREL3-AS1	FALSE		1	24.9083
16	51129294	51130251	958	13	-0.235213	0.011168	metilene	957	FALSE	FALSE		FALSE		3	22.9583
5	146942920	146943091	172	10	-0.235201	0.0076108	metilene	171	FALSE	TRUE	PPP2R2B	FALSE		1	20.69
2	75430397	75431084	688	8	-0.2351	0.011034	metilene	687	FALSE	FALSE		FALSE		3	21.8383
19	51499400	51499684	285	11	-0.235006	7.19e-05	metilene	284	FALSE	TRUE	SIGLEC12	TRUE	SIGLEC12	0	21.3267
7	21161254	21162278	1025	9	-0.234942	0.034799	metilene	1024	FALSE	FALSE		FALSE		1	21.6333
20	10646403	10646957	555	15	-0.234829	0.00016486	metilene	554	FALSE	TRUE	JAG1	TRUE	JAG1	1	20.9667
5	130123476	130124452	977	13	-0.234815	0.013676	metilene	976	FALSE	TRUE	CHSY3	FALSE		2	20.8783
2	237897648	237898077	430	8	-0.23478	0.027386	metilene	429	FALSE	TRUE	RAMP1	FALSE		1	22.3867
3	69186826	69187473	648	10	-0.23469	0.0079569	metilene	647	FALSE	TRUE	FRMD4B	FALSE		2	20.5417
13	51246214	51246727	514	13	-0.234653	0.0034897	metilene	513	FALSE	TRUE	FAM124A	FALSE		0	23.0333
15	93799262	93800046	785	12	-0.23459	0.0034407	metilene	784	FALSE	TRUE	LINC01579	FALSE		0	22.3367
8	60241852	60243124	1273	16	-0.234585	0.00026685	metilene	1272	FALSE	TRUE	CA8	FALSE		1	21.8583
3	60652104	60652528	425	10	-0.234544	0.001591	metilene	424	FALSE	TRUE	FHIT	FALSE		3	20.4767
6	142223758	142224814	1057	17	-0.234514	1.6e-05	metilene	1056	FALSE	TRUE	VTA1	FALSE		3	23.6567
6	53182784	53183776	993	13	-0.234498	8.25e-05	metilene	992	FALSE	FALSE		FALSE		2	21.9283
5	54157480	54157647	168	7	-0.234467	NA	camel	167	FALSE	TRUE	ARL15	FALSE		1	17.7817
18	58260945	58262138	1194	8	-0.234278	NA	camel	1193	FALSE	TRUE	NEDD4L	FALSE		1	23.8567
2	39512418	39513196	779	14	-0.234277	0.00059859	metilene	778	FALSE	TRUE	MAP4K3-DT	TRUE	MAP4K3-DT	0	23.1617
1	167147879	167149926	2048	7	-0.234045	NA	camel	2047	FALSE	TRUE	GPA33	FALSE		5	21.83
20	55988350	55988856	507	7	-0.234044	0.041154	metilene	506	FALSE	FALSE		FALSE		0	23.8217
8	133246167	133247250	1084	12	-0.234037	0.0035041	metilene	1083	FALSE	TRUE	NDRG1	FALSE		2	23.765
14	33351295	33352296	1002	13	-0.233987	0.00084209	metilene	1001	FALSE	TRUE	NPAS3	FALSE		2	17.505
13	99117615	99117935	321	9	-0.233978	0.034643	metilene	320	FALSE	FALSE		FALSE		3	23.07
6	6874008	6875039	1032	13	-0.233965	0.025351	metilene	1031	FALSE	FALSE		FALSE		2	23.61
11	130407905	130408524	620	10	-0.233936	0.0036033	metilene	619	FALSE	TRUE	ADAMTS8	FALSE		2	23.5633
7	36747732	36749349	1618	16	-0.233914	1.81e-05	metilene	1617	FALSE	FALSE		FALSE		2	21.805
10	13417218	13418064	847	14	-0.233893	1.03e-05	metilene	846	FALSE	TRUE	AL355870.1	FALSE		2	24.5733
19	29367249	29368135	887	13	-0.233883	0.0064522	metilene	886	FALSE	TRUE	AC011474.1	FALSE		0	24.8133
18	45663258	45664091	834	13	-0.233854	0.00040425	metilene	833	FALSE	TRUE	SLC14A2	FALSE		3	24.085
6	129651372	129653028	1657	10	-0.23377	0.00069252	metilene	1656	FALSE	TRUE	ARHGAP18	FALSE		1	20.8667
4	24104537	24105432	896	9	-0.233709	0.0064272	metilene	895	FALSE	FALSE		FALSE		1	22.3017
7	138658994	138659348	355	7	-0.233703	0.016662	metilene	354	FALSE	TRUE	SVOPL	FALSE		2	20.55
12	105242847	105243265	419	7	-0.233679	NA	camel	418	FALSE	TRUE	C12orf75,AC078874.1	FALSE		3	24.46
X	12307548	12309809	2262	22	-0.233675	1.35e-06	metilene	2261	FALSE	TRUE	FRMPD4	FALSE		3	11.2233
11	108962622	108963742	1121	19	-0.233612	6.83e-09	metilene	1120	FALSE	FALSE		FALSE		4	22.4083
7	111638590	111640339	1750	13	-0.233588	NA	camel	1749	FALSE	FALSE		FALSE		4	21.7683
18	6367547	6368965	1419	22	-0.233583	1.02e-11	metilene	1418	FALSE	TRUE	L3MBTL4	TRUE	L3MBTL4	3	21.275
3	74009754	74010168	415	6	-0.233558	NA	camel	414	FALSE	FALSE		FALSE		1	21.0283
18	56567741	56568436	696	12	-0.233371	0.00038112	metilene	695	FALSE	FALSE		FALSE		1	20.635
6	21357943	21358310	368	9	-0.233323	NA	camel	367	FALSE	FALSE		FALSE		2	24.0683
X	105416230	105417466	1237	19	-0.233249	6.64e-05	metilene	1236	FALSE	TRUE	IL1RAPL2	FALSE		2	11.8833
6	19849364	19849906	543	6	-0.233171	NA	camel	542	FALSE	FALSE		FALSE		2	23.79
7	126794521	126795266	746	8	-0.233155	0.026295	metilene	745	FALSE	TRUE	GRM8	FALSE		4	21.5317
15	27847160	27847558	399	9	-0.233018	0.014382	metilene	398	FALSE	TRUE	OCA2	FALSE		0	20.225
3	135273270	135274459	1190	10	-0.233011	0.017485	metilene	1189	FALSE	TRUE	AC092969.1	FALSE		2	23.545
1	208510564	208512085	1522	13	-0.232963	0.00083963	metilene	1521	FALSE	FALSE		FALSE		4	20.7333
Y	7298637	7299090	454	11	-0.232952	0.036138	metilene	453	FALSE	TRUE	PRKY	FALSE		2	9.17333
7	107059058	107059338	281	6	-0.232933	NA	camel	280	FALSE	TRUE	PRKAR2B	FALSE		2	22.3633
7	26692803	26693262	460	11	-0.232894	0.033366	metilene	459	FALSE	TRUE	SKAP2	FALSE		2	21.5517
X	48965599	48966114	516	10	-0.23288	0.036944	metilene	515	FALSE	TRUE	KCND1	TRUE	KCND1	1	13.4417
18	14987651	14988538	888	8	-0.232793	NA	camel	887	FALSE	FALSE		FALSE		1	23.78
1	159832552	159833312	761	9	-0.232712	0.0028271	metilene	760	FALSE	TRUE	SLAMF8	TRUE	SLAMF8	1	24.08
10	50382682	50383495	814	10	-0.232704	0.00024804	metilene	813	FALSE	TRUE	SGMS1	FALSE		1	19.4833
X	12372220	12373283	1064	15	-0.232686	0.00062696	metilene	1063	FALSE	TRUE	FRMPD4,FRMPD4-AS1	FALSE		1	10.7183
7	132245085	132245798	714	8	-0.232673	0.011199	metilene	713	FALSE	TRUE	PLXNA4	FALSE		1	22.5217
X	119153440	119155199	1760	22	-0.2326	8.13e-06	metilene	1759	FALSE	FALSE		FALSE		2	11.385
2	36778911	36779561	651	8	-0.232595	0.010575	metilene	650	FALSE	TRUE	VIT	FALSE		2	24.5117
16	55356403	55356788	386	9	-0.232477	0.033023	metilene	385	FALSE	FALSE		FALSE		2	17.4117
3	99331665	99332379	715	10	-0.232473	0.017454	metilene	714	FALSE	FALSE		FALSE		1	21.9
8	139767208	139767510	303	9	-0.232471	0.0011727	metilene	302	FALSE	TRUE	TRAPPC9	FALSE		1	25.1167
8	17175374	17176327	954	12	-0.232467	0.0034771	metilene	953	FALSE	TRUE	ZDHHC2	FALSE		3	23.9333
X	24836128	24837626	1499	16	-0.23238	0.0001375	metilene	1498	FALSE	TRUE	POLA1	FALSE		4	9.64
21	40458363	40459929	1567	13	-0.232372	0.013451	metilene	1566	FALSE	TRUE	DSCAM	FALSE		3	24.4767
6	14633392	14634154	763	10	-0.232338	0.017001	metilene	762	FALSE	FALSE		FALSE		0	22.115
5	156333895	156335082	1188	11	-0.232245	0.034819	metilene	1187	FALSE	TRUE	SGCD	FALSE		3	20.4633
X	68875337	68876586	1250	18	-0.232199	2.54e-05	metilene	1249	FALSE	FALSE		FALSE		2	11.0033
18	61327254	61327448	195	6	-0.232164	NA	camel	194	FALSE	FALSE		FALSE		0	24.1233
8	126541995	126543171	1177	12	-0.232029	0.0035525	metilene	1176	FALSE	FALSE		FALSE		3	22.595
8	120728200	120729461	1262	15	-0.232009	0.00059826	metilene	1261	FALSE	TRUE	SNTB1	FALSE		4	23.055
X	111585501	111586978	1478	17	-0.232002	0.0042094	metilene	1477	FALSE	FALSE		FALSE		4	11.535
18	44979736	44980588	853	11	-0.231998	0.01699	metilene	852	FALSE	TRUE	SETBP1	FALSE		2	23.1483
12	107296614	107298736	2123	25	-0.231915	1.49e-13	metilene	2122	FALSE	FALSE		FALSE		5	21.8583
4	54937646	54938753	1108	15	-0.231902	4.21e-07	metilene	1107	FALSE	FALSE		FALSE		3	24.0583
20	23119470	23119993	524	9	-0.231858	0.015094	metilene	523	FALSE	FALSE		FALSE		1	23.265
7	80998465	80998668	204	9	-0.231834	0.01489	metilene	203	FALSE	FALSE		FALSE		1	21.245
2	178793416	178793914	499	11	-0.231744	0.017482	metilene	498	FALSE	TRUE	TTN	FALSE		1	23.7433
7	47839552	47840070	519	11	-0.231717	0.0017429	metilene	518	FALSE	TRUE	PKD1L1	FALSE		0	25.2067
16	46757659	46758399	741	13	-0.231689	4.4e-05	metilene	740	FALSE	TRUE	MYLK3	FALSE		0	20.8383
20	60733795	60734819	1025	13	-0.23162	1.9e-05	metilene	1024	FALSE	FALSE		FALSE		2	20.82
5	157263639	157264168	530	7	-0.231553	NA	camel	529	FALSE	TRUE	AC009185.1	FALSE		2	24.9017
13	32206874	32208440	1567	11	-0.231526	0.0039455	metilene	1566	FALSE	TRUE	FRY	FALSE		3	22.6983
19	32286132	32286857	726	12	-0.231525	0.030548	metilene	725	FALSE	FALSE		FALSE		3	19.6017
5	57832596	57834078	1483	13	-0.231469	0.00040799	metilene	1482	FALSE	FALSE		FALSE		2	21.8067
X	68880916	68882330	1415	19	-0.23145	2.64e-06	metilene	1414	FALSE	FALSE		FALSE		2	10.3033
4	105046857	105047739	883	10	-0.231424	0.0015652	metilene	882	FALSE	TRUE	AC096577.1	FALSE		2	23.0217
4	21938500	21938932	433	8	-0.231409	0.0017869	metilene	432	FALSE	TRUE	KCNIP4	FALSE		1	22.13
X	9803873	9804585	713	15	-0.231353	8.39e-05	metilene	712	FALSE	TRUE	SHROOM2	FALSE		0	11.7533
13	40493371	40493926	556	9	-0.231339	0.034011	metilene	555	FALSE	TRUE	LINC00598,AL133318.1	FALSE		3	22.575
10	66097739	66098414	676	7	-0.231328	0.042123	metilene	675	FALSE	TRUE	CTNNA3,AC022017.1	FALSE		1	20.3333
9	70567458	70567926	469	9	-0.231186	0.034497	metilene	468	FALSE	TRUE	TRPM3	FALSE		0	18.5717
8	137189642	137190081	440	8	-0.231179	0.026271	metilene	439	FALSE	FALSE		FALSE		0	22.705
7	15905532	15907122	1591	10	-0.231094	NA	camel	1590	FALSE	FALSE		FALSE		0	21.2583
8	141514286	141514764	479	9	-0.231025	0.028941	metilene	478	FALSE	TRUE	AC138647.1	TRUE	AC138647.1	0	19.1233
4	8215850	8216281	432	12	-0.230973	3.75e-05	metilene	431	FALSE	TRUE	SH3TC1	TRUE	SH3TC1	1	26.1067
6	12348871	12349602	732	7	-0.23078	0.040064	metilene	731	FALSE	FALSE		FALSE		1	23.87
15	73910421	73911784	1364	13	-0.230762	0.013665	metilene	1363	FALSE	TRUE	LOXL1-AS1	FALSE		2	21.0233
14	65188076	65188251	176	11	-0.230738	0.0032171	metilene	175	FALSE	FALSE		FALSE		1	18.6417
8	106314877	106315845	969	10	-0.230721	0.017199	metilene	968	FALSE	FALSE		FALSE		3	21.4917
6	151140430	151141057	628	6	-0.230718	NA	camel	627	FALSE	TRUE	AL138733.1	FALSE		0	24.4717
5	166754225	166755108	884	10	-0.23062	2.17e-05	metilene	883	FALSE	FALSE		FALSE		5	22.3767
7	80747924	80749700	1777	19	-0.230508	2.9e-06	metilene	1776	FALSE	TRUE	SEMA3C	FALSE		3	21.025
19	33730401	33730760	360	7	-0.230498	NA	camel	359	FALSE	TRUE	CHST8	FALSE		3	23.2883
X	68382942	68384080	1139	15	-0.230493	0.0021208	metilene	1138	FALSE	TRUE	OPHN1	FALSE		2	11.2283
18	3654810	3655483	674	10	-0.230395	0.0078337	metilene	673	FALSE	TRUE	DLGAP1,AP002478.1	FALSE		0	25.585
9	2107347	2108269	923	12	-0.230278	0.0075762	metilene	922	FALSE	TRUE	SMARCA2	FALSE		2	21.6167
X	69511462	69512569	1108	15	-0.230275	0.00014828	metilene	1107	FALSE	TRUE	FAM155B	FALSE		0	11.6617
11	126996031	126997443	1413	13	-0.230268	0.00040145	metilene	1412	FALSE	TRUE	KIRREL3	FALSE		0	21.18
6	150391809	150392591	783	12	-0.230267	0.00039996	metilene	782	FALSE	TRUE	IYD	FALSE		3	22.735
16	64995994	64996905	912	13	-0.230206	0.0034435	metilene	911	FALSE	TRUE	CDH11	FALSE		3	21.96
10	24734715	24735285	571	13	-0.230198	0.0032293	metilene	570	FALSE	FALSE		FALSE		3	24.7017
2	199477996	199478483	488	11	-0.230033	0.0075273	metilene	487	FALSE	FALSE		FALSE		2	25.1833
11	69264862	69265518	657	11	-0.230004	0.030122	metilene	656	FALSE	FALSE		FALSE		0	25.0933
11	102715398	102716470	1073	12	-0.229995	0.0016966	metilene	1072	FALSE	TRUE	MMP8	FALSE		1	23.115
13	69723588	69724135	548	10	-0.229938	0.036156	metilene	547	FALSE	TRUE	KLHL1	FALSE		3	21.045
5	65220464	65220893	430	18	-0.22992	0.0040414	metilene	429	FALSE	TRUE	ADAMTS6	FALSE		2	22.39
X	40138575	40138833	259	12	-0.22989	0.0018093	metilene	258	FALSE	TRUE	BCOR	FALSE		1	12.305
X	11720807	11721213	407	9	-0.229864	NA	camel	406	FALSE	TRUE	AC004554.2	FALSE		1	12.5933
X	41270299	41270761	463	14	-0.229768	0.036094	metilene	462	FALSE	FALSE		FALSE		4	13.7367
1	110498356	110499044	689	10	-0.229726	0.00066464	metilene	688	FALSE	FALSE		FALSE		1	22.1167
5	171612625	171613123	499	9	-0.229703	0.014443	metilene	498	FALSE	FALSE		FALSE		0	23.735
1	90560812	90561784	973	10	-0.229682	0.00012667	metilene	972	FALSE	FALSE		FALSE		3	22.7567
14	21991799	21992405	607	13	-0.229652	0.0066788	metilene	606	FALSE	FALSE		FALSE		2	22.4933
16	6941917	6943060	1144	16	-0.229592	0.00014129	metilene	1143	FALSE	TRUE	RBFOX1	FALSE		4	24.455
6	140936270	140936629	360	9	-0.22952	0.032053	metilene	359	FALSE	FALSE		FALSE		1	23.9333
18	8796182	8796708	527	7	-0.229513	0.015652	metilene	526	FALSE	TRUE	MTCL1	FALSE		0	25.3783
2	111729700	111730237	538	11	-0.229508	0.0018183	metilene	537	FALSE	TRUE	ANAPC1	FALSE		0	8.28167
16	73111782	73112604	823	13	-0.229497	0.0030022	metilene	822	FALSE	TRUE	ZFHX3	FALSE		2	18.7
2	126891859	126892599	741	9	-0.229486	0.0066761	metilene	740	FALSE	FALSE		FALSE		3	24.02
5	34599965	34601408	1444	20	-0.229432	2.79e-05	metilene	1443	FALSE	FALSE		FALSE		2	22.595
2	179897717	179897986	270	10	-0.229393	0.00028218	metilene	269	FALSE	FALSE		FALSE		1	23.415
1	72517588	72517817	230	9	-0.229349	0.034567	metilene	229	FALSE	TRUE	AL513166.1	FALSE		1	21.5233
8	3265362	3266688	1327	17	-0.22932	2.04e-06	metilene	1326	FALSE	TRUE	CSMD1	FALSE		4	22.795
6	138863699	138864228	530	16	-0.229281	0.037031	metilene	529	FALSE	TRUE	ECT2L	FALSE		2	21.67
6	168473464	168474402	939	18	-0.22925	2.25e-07	metilene	938	FALSE	TRUE	SMOC2	FALSE		2	23.8183
1	208239593	208240480	888	12	-0.229188	3.58e-05	metilene	887	FALSE	TRUE	PLXNA2	FALSE		0	23.7333
4	168613776	168614330	555	9	-0.229175	0.0065006	metilene	554	FALSE	TRUE	PALLD	FALSE		0	22.9383
19	29857115	29857352	238	5	-0.229159	NA	camel	237	FALSE	FALSE		FALSE		2	25.3133
8	23516294	23517064	771	12	-0.229155	0.00040617	metilene	770	FALSE	FALSE		FALSE		2	20.8117
10	15348382	15348917	536	13	-0.229073	2.01e-05	metilene	535	FALSE	TRUE	FAM171A1	FALSE		2	24.3
15	59561606	59562432	827	18	-0.229061	8.47e-05	metilene	826	FALSE	FALSE		FALSE		4	20.7817
12	128512726	128513575	850	20	-0.229026	4.55e-08	metilene	849	FALSE	TRUE	TMEM132C	FALSE		2	22.3617
16	65325490	65325989	500	11	-0.229003	0.0083261	metilene	499	FALSE	TRUE	AC009055.1,LINC00922	FALSE		2	20.34
10	53689461	53690149	689	11	-0.228983	0.034884	metilene	688	FALSE	FALSE		FALSE		1	21.9633
1	238380268	238381152	885	13	-0.228931	0.025333	metilene	884	FALSE	TRUE	AL356010.2	FALSE		0	23.1283
5	7811117	7811392	276	10	-0.228915	0.0032504	metilene	275	FALSE	TRUE	ADCY2	FALSE		1	19.9733
22	16611995	16612300	306	13	-0.228887	9.43e-05	metilene	305	FALSE	TRUE	AP000547.3	TRUE	AP000547.3	1	17.7883
X	13961749	13963130	1382	18	-0.22887	0.00016676	metilene	1381	FALSE	TRUE	AC003035.2	FALSE		3	11.9917
11	79077865	79078800	936	11	-0.22885	0.0083946	metilene	935	FALSE	TRUE	TENM4	FALSE		2	21.6367
12	24763881	24764553	673	16	-0.228849	7.07e-05	metilene	672	FALSE	TRUE	AC023796.1	FALSE		2	23.22
9	31325450	31325967	518	10	-0.228831	0.037769	metilene	517	FALSE	FALSE		FALSE		3	23.4117
2	64836218	64836762	545	11	-0.22877	0.00035305	metilene	544	FALSE	FALSE		TRUE	AC007880.2	0	20.285
X	145851935	145852744	810	12	-0.228768	8.49e-05	metilene	809	FALSE	FALSE		FALSE		0	10.9633
21	14012993	14013837	845	19	-0.228728	1.9e-07	metilene	844	FALSE	FALSE		FALSE		0	25.3283
1	211250963	211251775	813	14	-0.228653	4.47e-05	metilene	812	FALSE	FALSE		FALSE		2	22.7733
9	120334953	120335223	271	7	-0.228614	0.016685	metilene	270	FALSE	FALSE		FALSE		1	21.9067
18	73751490	73752366	877	12	-0.228498	0.00085081	metilene	876	FALSE	FALSE		FALSE		0	22.98
13	18254130	18254314	185	10	-0.228432	0.0034911	metilene	184	FALSE	FALSE		FALSE		0	19.6883
18	7095673	7096196	524	18	-0.22832	0.005623	metilene	523	FALSE	TRUE	LAMA1	FALSE		2	21.7467
20	1940195	1940616	422	7	-0.228309	0.041422	metilene	421	FALSE	TRUE	SIRPA	FALSE		3	26.155
4	24101575	24102128	554	9	-0.228283	0.0026399	metilene	553	FALSE	FALSE		FALSE		3	23.6617
X	9964814	9966052	1239	16	-0.228279	0.0017777	metilene	1238	FALSE	FALSE		FALSE		4	11.5117
11	131187641	131188380	740	14	-0.228221	0.0057075	metilene	739	FALSE	TRUE	AP002856.3	TRUE	AP002856.3	2	20.7983
5	157069936	157071443	1508	18	-0.228167	4.78e-05	metilene	1507	FALSE	FALSE		FALSE		8	22.4617
3	70964178	70965252	1075	11	-0.228164	0.035021	metilene	1074	FALSE	TRUE	FOXP1,AC097634.4	FALSE		0	23.2267
12	42982959	42984528	1570	13	-0.228155	0.0068929	metilene	1569	FALSE	TRUE	AC012038.1	FALSE		2	21.6
X	10758969	10760977	2009	28	-0.228058	2.9e-05	metilene	2008	FALSE	TRUE	MID1	FALSE		1	11.2433
6	40471646	40474131	2486	31	-0.228035	6.44e-16	metilene	2485	FALSE	TRUE	LRFN2	FALSE		6	22.8633
20	60273419	60274220	802	14	-0.228019	1.05e-06	metilene	801	FALSE	TRUE	MIR646HG	FALSE		1	23.9817
14	84069645	84070797	1153	18	-0.228004	4.73e-05	metilene	1152	FALSE	TRUE	AL356807.1	FALSE		3	21.45
2	7041345	7041810	466	10	-0.227991	0.037233	metilene	465	FALSE	TRUE	RNF144A	FALSE		0	24.5517
10	13887406	13888032	627	13	-0.227958	0.00018573	metilene	626	FALSE	TRUE	FRMD4A	FALSE		1	24.185
X	133969113	133970695	1583	14	-0.227922	0.019259	metilene	1582	FALSE	TRUE	GPC3	FALSE		0	11.435
X	72039199	72040619	1421	16	-0.227892	0.0025074	metilene	1420	FALSE	TRUE	NHSL2	FALSE		4	12.3817
4	10015839	10016354	516	12	-0.227883	0.0016494	metilene	515	FALSE	TRUE	SLC2A9	FALSE		1	24.18
7	138803676	138804437	762	12	-0.227876	8.91e-05	metilene	761	FALSE	TRUE	TMEM213	FALSE		2	22.615
10	114879677	114880551	875	14	-0.227791	0.0028733	metilene	874	FALSE	TRUE	FAM160B1	FALSE		3	22.7717
5	31767180	31767446	267	8	-0.227736	NA	camel	266	FALSE	TRUE	PDZD2	FALSE		2	22.8
21	27530788	27532296	1509	13	-0.227731	NA	camel	1508	FALSE	FALSE		FALSE		1	20.3583
20	41388606	41389791	1186	16	-0.227635	3.76e-05	metilene	1185	FALSE	FALSE		FALSE		6	17.5283
16	17979061	17981424	2364	31	-0.227625	2.23e-17	metilene	2363	FALSE	TRUE	AC010601.1	FALSE		3	24.67
1	238121214	238122444	1231	17	-0.227591	8.16e-06	metilene	1230	FALSE	FALSE		FALSE		3	19.7983
X	19006849	19007564	716	14	-0.227527	0.00018896	metilene	715	FALSE	TRUE	AL732509.1,ADGRG2	FALSE		2	12.5533
4	175448586	175449525	940	7	-0.227479	NA	camel	939	FALSE	FALSE		FALSE		1	20.3
8	6626491	6627062	572	13	-0.227424	0.00039697	metilene	571	FALSE	TRUE	MCPH1,MCPH1-AS1	FALSE		0	21.5333
21	38957128	38957493	366	9	-0.227423	0.0061053	metilene	365	FALSE	FALSE		TRUE	AP001042.1	0	23.05
12	114717783	114718732	950	14	-0.227362	0.0013439	metilene	949	FALSE	TRUE	AC026765.3	FALSE		1	23.1017
16	81934023	81934392	370	8	-0.227342	0.027359	metilene	369	FALSE	TRUE	PLCG2	FALSE		0	21.6633
3	184691136	184691616	481	11	-0.227307	0.00016615	metilene	480	FALSE	FALSE		FALSE		1	23.3183
11	2538703	2539089	387	10	-0.227252	0.0074548	metilene	386	FALSE	TRUE	KCNQ1	FALSE		1	16.1083
2	168736281	168737336	1056	15	-0.227229	1.86e-05	metilene	1055	FALSE	TRUE	CERS6	FALSE		1	24.4967
X	142282509	142283006	498	11	-0.22722	0.0038902	metilene	497	FALSE	TRUE	AL031073.2	FALSE		1	11.04
12	77051027	77052049	1023	10	-0.227211	0.0078732	metilene	1022	FALSE	TRUE	E2F7	TRUE	E2F7	4	19.47
3	38096575	38097519	945	10	-0.227159	0.017543	metilene	944	FALSE	TRUE	DLEC1	FALSE		0	23.9583
13	106580161	106580291	131	7	-0.22712	0.039138	metilene	130	FALSE	TRUE	LINC00551	FALSE		1	22.3467
4	54751816	54752831	1016	14	-0.227118	9.68e-06	metilene	1015	FALSE	FALSE		FALSE		3	24.62
3	55513847	55515197	1351	16	-0.227086	1.86e-05	metilene	1350	FALSE	TRUE	ERC2	FALSE		6	22.8417
3	179510666	179511553	888	10	-0.227085	0.0074376	metilene	887	FALSE	FALSE		FALSE		2	21.5833
10	34630400	34631297	898	11	-0.227048	0.032186	metilene	897	FALSE	TRUE	PARD3	FALSE		2	21.6567
10	49386148	49386520	373	10	-0.226959	0.0015904	metilene	372	FALSE	TRUE	DRGX	FALSE		0	22.4817
10	106696443	106697807	1365	17	-0.226937	9.62e-07	metilene	1364	FALSE	TRUE	SORCS1	FALSE		2	22.3933
16	49780782	49781447	666	14	-0.226921	0.0029652	metilene	665	FALSE	TRUE	ZNF423	TRUE	ZNF423	1	23.0817
2	105579787	105580940	1154	13	-0.226861	0.0034888	metilene	1153	FALSE	FALSE		FALSE		2	22.5083
17	56951237	56951944	708	12	-0.226858	0.0073237	metilene	707	FALSE	TRUE	COIL	FALSE		3	23.41
1	109933383	109933608	226	7	-0.226852	0.015584	metilene	225	FALSE	FALSE		FALSE		1	24.135
5	162992905	162993475	571	9	-0.226824	0.015392	metilene	570	FALSE	TRUE	AC113414.1	FALSE		1	21.98
18	35751350	35752647	1298	18	-0.226789	1.92e-07	metilene	1297	FALSE	FALSE		FALSE		3	21.215
2	6187200	6188228	1029	15	-0.226753	0.0023547	metilene	1028	FALSE	FALSE		FALSE		1	20.45
12	92748399	92749149	751	12	-0.226731	0.0075726	metilene	750	FALSE	TRUE	PLEKHG7	FALSE		3	21.6117
4	158178876	158179957	1082	10	-0.226715	0.0034469	metilene	1081	FALSE	TRUE	FAM198B-AS1,AC098679.5	FALSE		3	23.48
X	41270468	41270763	296	9	-0.226703	NA	camel	295	FALSE	FALSE		FALSE		3	13.1883
2	22599103	22599635	533	11	-0.226696	0.00037979	metilene	532	FALSE	FALSE		FALSE		0	21.29
8	17587626	17588213	588	11	-0.22669	0.00034474	metilene	587	FALSE	TRUE	PDGFRL	FALSE		3	24.2883
12	75811325	75811895	571	8	-0.226642	0.011105	metilene	570	FALSE	TRUE	AC078923.1	FALSE		3	20.2167
2	40125357	40126204	848	9	-0.226593	0.03257	metilene	847	FALSE	TRUE	SLC8A1-AS1,SLC8A1	FALSE		2	21.975
2	226754876	226755387	512	8	-0.226578	0.010938	metilene	511	FALSE	TRUE	IRS1	FALSE		0	24.145
9	90860835	90861332	498	9	-0.226525	0.0065412	metilene	497	FALSE	TRUE	SYK	FALSE		1	22.635
13	81246657	81247103	447	7	-0.226513	0.015745	metilene	446	FALSE	FALSE		FALSE		1	25.1917
3	194014740	194016065	1326	14	-0.22648	0.0029397	metilene	1325	FALSE	TRUE	LINC02028	FALSE		2	23.3517
16	11383255	11383607	353	9	-0.22643	0.0063926	metilene	352	FALSE	TRUE	AC099489.1	TRUE	AC099489.1	2	22.4217
10	123352299	123353164	866	12	-0.226417	0.00087887	metilene	865	FALSE	FALSE		FALSE		2	21.545
12	128029267	128029874	608	9	-0.226412	0.033305	metilene	607	FALSE	FALSE		FALSE		2	22.2633
19	15437343	15437766	424	6	-0.226384	NA	camel	423	FALSE	TRUE	WIZ	FALSE		1	23.6733
X	4744434	4745644	1211	15	-0.226367	0.0042364	metilene	1210	FALSE	FALSE		FALSE		2	9.42167
22	48978260	48979122	863	13	-0.226331	0.012837	metilene	862	FALSE	FALSE		FALSE		2	22.9267
17	65502194	65502506	313	10	-0.226297	0.0032181	metilene	312	FALSE	FALSE		FALSE		2	21.265
7	33830667	33830874	208	5	-0.226283	NA	camel	207	FALSE	TRUE	BBS9	FALSE		0	19.195
19	30910884	30911212	329	5	-0.226194	NA	camel	328	FALSE	FALSE		FALSE		0	21.3117
4	122055480	122056295	816	13	-0.226153	0.013425	metilene	815	FALSE	FALSE		FALSE		0	19.5317
1	199908864	199909966	1103	20	-0.226127	2.41e-06	metilene	1102	FALSE	FALSE		FALSE		1	23.9833
8	104757291	104758267	977	14	-0.226108	8.08e-05	metilene	976	FALSE	TRUE	ZFPM2	FALSE		4	23.4933
8	115288981	115289818	838	9	-0.226104	0.002602	metilene	837	FALSE	FALSE		FALSE		3	21.5467
6	167401503	167402002	500	17	-0.226081	0.00010505	metilene	499	FALSE	FALSE		FALSE		0	22.5833
11	102331502	102332422	921	12	-0.226069	0.00076042	metilene	920	FALSE	TRUE	BIRC3	FALSE		2	23.3783
9	13359153	13359898	746	14	-0.226048	0.01895	metilene	745	FALSE	FALSE		FALSE		2	23.9383
2	205040797	205042324	1528	13	-0.226042	0.0017313	metilene	1527	FALSE	TRUE	PARD3B	FALSE		1	21.6817
2	159178961	159179946	986	17	-0.22601	3.91e-08	metilene	985	FALSE	TRUE	TANC1	FALSE		0	22.9217
15	25645515	25647004	1490	20	-0.226002	2.36e-06	metilene	1489	FALSE	FALSE		FALSE		4	22.9933
2	228045564	228046422	859	12	-0.225994	0.0017864	metilene	858	FALSE	TRUE	SPHKAP	FALSE		2	22.2517
8	50377996	50378407	412	8	-0.225985	0.011232	metilene	411	FALSE	TRUE	SNTG1	FALSE		1	25.1583
X	27034990	27036317	1328	14	-0.225984	0.0029468	metilene	1327	FALSE	FALSE		FALSE		5	10.5733
18	58855616	58856012	397	11	-0.225965	2.7e-05	metilene	396	FALSE	FALSE		FALSE		2	23.2433
3	10834537	10834773	237	7	-0.225935	0.042266	metilene	236	FALSE	TRUE	SLC6A11	FALSE		1	21.7833
1	154384726	154386070	1345	15	-0.225909	0.02829	metilene	1344	FALSE	FALSE		FALSE		4	22.6233
X	68687685	68689071	1387	18	-0.225909	0.017669	metilene	1386	FALSE	TRUE	STARD8	FALSE		3	8.77333
7	35056498	35057491	994	14	-0.225887	0.038144	metilene	993	FALSE	TRUE	AC005400.1	FALSE		3	24.565
4	27794819	27795722	904	10	-0.225882	0.037925	metilene	903	FALSE	FALSE		FALSE		4	21.4433
15	87197066	87197605	540	11	-0.225881	NA	camel	539	FALSE	FALSE		FALSE		0	18.7033
15	95995356	95997227	1872	13	-0.22588	0.0017428	metilene	1871	FALSE	TRUE	AC012409.2	FALSE		0	22.1267
1	60878597	60879513	917	12	-0.225849	0.00086545	metilene	916	FALSE	TRUE	NFIA	FALSE		2	21.5233
15	38626652	38628353	1702	27	-0.225796	2.41e-10	metilene	1701	FALSE	TRUE	LINC02694	TRUE	LINC02694	3	23.265
X	10131945	10132611	667	12	-0.225786	0.0075366	metilene	666	FALSE	TRUE	WWC3	FALSE		3	9.97167
13	93360168	93361025	858	9	-0.225781	0.034483	metilene	857	FALSE	TRUE	GPC6	FALSE		0	22.3383
X	150911888	150913129	1242	18	-0.225708	4.36e-05	metilene	1241	FALSE	FALSE		FALSE		2	11.5217
13	28014049	28014715	667	10	-0.225675	0.0034573	metilene	666	FALSE	TRUE	FLT3	TRUE	FLT3	1	25.29
10	119453111	119453343	233	9	-0.225622	0.0025546	metilene	232	FALSE	TRUE	GRK5	TRUE	GRK5	0	24.6817
X	106909163	106910017	855	13	-0.225576	0.0068904	metilene	854	FALSE	TRUE	MORC4,CLDN2	FALSE		1	10.3833
6	121404789	121405680	892	24	-0.225532	2.07e-08	metilene	891	FALSE	FALSE		FALSE		4	22.36
13	76201838	76203255	1418	16	-0.225528	0.0032729	metilene	1417	FALSE	FALSE		FALSE		2	21.0433
20	53112800	53114213	1414	16	-0.225517	9.64e-07	metilene	1413	FALSE	TRUE	TSHZ2	FALSE		2	21.895
1	37260092	37260882	791	10	-0.225476	0.0076219	metilene	790	FALSE	TRUE	AL353604.1	FALSE		1	23.5433
X	68852104	68853900	1797	19	-0.225474	2.05e-07	metilene	1796	FALSE	FALSE		FALSE		4	11.8233
18	6239003	6239156	154	11	-0.225472	0.01515	metilene	153	FALSE	TRUE	L3MBTL4	FALSE		1	18.2783
3	188158830	188159240	411	9	-0.22547	0.033385	metilene	410	FALSE	TRUE	LPP	FALSE		0	22.0133
5	157539891	157541155	1265	14	-0.22544	2.18e-05	metilene	1264	FALSE	TRUE	ADAM19	FALSE		6	22.945
10	118587579	118588581	1003	19	-0.225433	0.00072339	metilene	1002	FALSE	FALSE		FALSE		0	20.7483
19	31671344	31672283	940	14	-0.225424	7.94e-05	metilene	939	FALSE	FALSE		FALSE		0	22.8633
4	24824899	24825599	701	18	-0.225409	2.56e-05	metilene	700	FALSE	TRUE	CCDC149	FALSE		3	23.6583
11	92750103	92750986	884	11	-0.225386	0.017551	metilene	883	FALSE	TRUE	FAT3,AP003718.1	FALSE		2	22.7283
2	133557145	133558646	1502	13	-0.225342	0.0003879	metilene	1501	FALSE	TRUE	NCKAP5,AC011243.1	FALSE		1	22.7267
7	154254462	154255659	1198	14	-0.225316	9.02e-05	metilene	1197	FALSE	TRUE	DPP6	FALSE		1	24.2017
3	181210443	181212032	1590	18	-0.225308	0.0020738	metilene	1589	FALSE	TRUE	SOX2-OT	FALSE		1	21.675
X	153370537	153371335	799	11	-0.225297	0.035821	metilene	798	FALSE	FALSE		FALSE		4	11.7383
10	121672759	121673136	378	10	-0.225289	0.0079311	metilene	377	FALSE	FALSE		FALSE		1	22.8133
X	40741649	40743630	1982	16	-0.22527	0.00026122	metilene	1981	FALSE	FALSE		FALSE		5	11.895
7	42155741	42157545	1805	20	-0.225247	1.65e-09	metilene	1804	FALSE	TRUE	GLI3	FALSE		0	22.5533
16	14359729	14360249	521	10	-0.225239	0.0076719	metilene	520	FALSE	FALSE		FALSE		3	23.755
11	15577817	15578473	657	9	-0.225181	0.0025431	metilene	656	FALSE	TRUE	LINC02751,AC073172.1	FALSE		2	21.86
11	11378212	11379240	1029	14	-0.225175	0.00018896	metilene	1028	FALSE	TRUE	GALNT18	FALSE		0	22.99
19	29856936	29857603	668	12	-0.225168	1.64e-05	metilene	667	FALSE	FALSE		FALSE		4	25.81
5	168045568	168047664	2097	25	-0.225139	8.42e-12	metilene	2096	FALSE	TRUE	TENM2	FALSE		0	23.1867
12	92966488	92967443	956	14	-0.225099	3.82e-05	metilene	955	FALSE	FALSE		FALSE		4	23.1217
7	31681602	31683610	2009	7	-0.225097	NA	camel	2008	FALSE	FALSE		FALSE		3	22.5967
8	48101916	48102757	842	14	-0.225064	0.00031117	metilene	841	FALSE	FALSE		FALSE		1	24.0883
6	137582236	137582668	433	10	-0.22498	0.036505	metilene	432	FALSE	FALSE		FALSE		2	17.3233
12	76756731	76756951	221	10	-0.224903	0.016882	metilene	220	FALSE	FALSE		FALSE		1	22.35
20	24676489	24676753	265	6	-0.224901	NA	camel	264	FALSE	FALSE		FALSE		0	23.065
10	24231109	24232073	965	15	-0.22487	0.00011141	metilene	964	FALSE	TRUE	KIAA1217	FALSE		2	22.7517
10	4216307	4217317	1011	10	-0.224865	0.00059763	metilene	1010	FALSE	TRUE	LINC00702	FALSE		0	21.7133
8	89880582	89881226	645	11	-0.224846	0.0030952	metilene	644	FALSE	FALSE		FALSE		1	21.1083
10	51258941	51259766	826	11	-0.224815	0.0017142	metilene	825	FALSE	TRUE	PRKG1	FALSE		2	21.0417
16	54629030	54629635	606	11	-0.22472	0.00037139	metilene	605	FALSE	TRUE	AC007491.1	FALSE		0	23.165
19	29084926	29085840	915	10	-0.224705	0.037752	metilene	914	FALSE	TRUE	AC011505.1	FALSE		1	22.785
3	150347476	150348586	1111	8	-0.224701	NA	camel	1110	FALSE	FALSE		FALSE		2	23.73
4	5192761	5193294	534	16	-0.22467	0.00047455	metilene	533	FALSE	TRUE	STK32B	FALSE		1	20.1467
19	14893022	14893578	557	11	-0.224669	0.034914	metilene	556	FALSE	FALSE		FALSE		2	22.975
10	30015301	30016096	796	10	-0.224568	0.003521	metilene	795	FALSE	TRUE	JCAD	FALSE		0	20.5767
10	113554768	113555688	921	11	-0.224557	0.0017666	metilene	920	FALSE	TRUE	HABP2	FALSE		2	22.2667
6	24446938	24447379	442	10	-0.224527	NA	camel	441	FALSE	TRUE	GPLD1	FALSE		1	22.5933
2	159135267	159135985	719	16	-0.224493	1.85e-05	metilene	718	FALSE	TRUE	TANC1	TRUE	TANC1	1	23.7883
5	72494744	72495674	931	14	-0.224437	0.00065868	metilene	930	FALSE	TRUE	ZNF366	FALSE		1	20.9117
7	47380994	47381843	850	13	-0.224413	7.72e-07	metilene	849	FALSE	TRUE	TNS3	FALSE		0	24.325
6	138350528	138350933	406	7	-0.224267	0.043336	metilene	405	FALSE	FALSE		FALSE		1	20.265
6	144037010	144038216	1207	13	-0.22423	0.024611	metilene	1206	FALSE	TRUE	PLAGL1	FALSE		2	22.1817
11	89578021	89578434	414	10	-0.224229	0.00066852	metilene	413	FALSE	TRUE	AP003400.1	FALSE		1	20.585
2	177533816	177534737	922	9	-0.224182	0.014818	metilene	921	FALSE	TRUE	AGPS	FALSE		1	21.2667
11	131233674	131234417	744	11	-0.224149	0.0018081	metilene	743	FALSE	FALSE		TRUE	AP002856.4	0	21.3383
19	30363310	30363856	547	11	-0.224114	NA	camel	546	FALSE	TRUE	ZNF536	FALSE		2	24.29
18	74835880	74836933	1054	14	-0.224099	0.0024392	metilene	1053	FALSE	TRUE	ZNF407	FALSE		1	22.7733
3	60984507	60986031	1525	10	-0.224023	0.007914	metilene	1524	FALSE	TRUE	FHIT	FALSE		4	21.6083
4	15537941	15538537	597	13	-0.224023	3.96e-05	metilene	596	FALSE	TRUE	CC2D2A	TRUE	CC2D2A	1	21.7467
17	58308945	58309370	426	13	-0.22401	0.00084445	metilene	425	FALSE	TRUE	TSPOAP1	TRUE	TSPOAP1	0	21.905
10	117172607	117173103	497	10	-0.224004	NA	camel	496	FALSE	FALSE		FALSE		1	24.4517
20	52466899	52468004	1106	11	-0.223984	0.0081079	metilene	1105	FALSE	TRUE	LINC01524	FALSE		3	20.1283
X	124860079	124861735	1657	14	-0.223905	0.039269	metilene	1656	FALSE	TRUE	TENM1	FALSE		0	10.515
4	165226304	165226855	552	7	-0.223904	0.016647	metilene	551	FALSE	TRUE	KLHL2	FALSE		2	24.225
2	66522074	66523081	1008	11	-0.223868	0.0080753	metilene	1007	FALSE	TRUE	MEIS1	FALSE		0	23.4733
11	100936298	100936954	657	11	-0.223829	0.017114	metilene	656	FALSE	TRUE	ARHGAP42	FALSE		0	18.88
3	149225888	149226831	944	13	-0.223822	0.00041433	metilene	943	FALSE	TRUE	AC093001.2	FALSE		1	18.8033
5	133714244	133714542	299	8	-0.22379	0.027042	metilene	298	FALSE	FALSE		FALSE		1	22.2117
4	17516209	17516967	759	11	-0.223772	0.0018112	metilene	758	FALSE	TRUE	CLRN2	FALSE		2	24.6367
9	36941556	36942725	1170	14	-0.223747	1.72e-05	metilene	1169	FALSE	TRUE	PAX5	FALSE		4	20.655
1	233371209	233372551	1343	23	-0.223691	1.51e-07	metilene	1342	FALSE	TRUE	MAP3K21	FALSE		2	20.39
10	16532200	16532644	445	11	-0.223671	0.035808	metilene	444	FALSE	TRUE	AL353576.1	FALSE		3	23.765
20	53059457	53060173	717	9	-0.223657	0.0065618	metilene	716	FALSE	TRUE	TSHZ2	FALSE		1	19.52
2	67475475	67476567	1093	14	-0.223611	6.46e-05	metilene	1092	FALSE	FALSE		FALSE		1	20.5467
11	132121350	132122398	1049	14	-0.22357	0.01836	metilene	1048	FALSE	TRUE	NTM	FALSE		0	21.8717
1	230352721	230353632	912	10	-0.22354	0.0078907	metilene	911	FALSE	TRUE	PGBD5	FALSE		0	23.0733
21	41155406	41156013	608	8	-0.223475	NA	camel	607	FALSE	FALSE		FALSE		1	22.655
3	188518632	188519293	662	8	-0.223473	0.011151	metilene	661	FALSE	TRUE	LPP	FALSE		1	22.2467
2	33370570	33372239	1670	20	-0.223464	1.81e-07	metilene	1669	FALSE	TRUE	LTBP1	FALSE		3	24.07
17	72230871	72231650	780	10	-0.22346	NA	camel	779	FALSE	TRUE	SOX9-AS1	FALSE		3	22.4567
11	13074536	13076061	1526	14	-0.223454	0.0006872	metilene	1525	FALSE	TRUE	AC013762.1	FALSE		2	21.8733
10	29839584	29840718	1135	20	-0.223421	1.25e-08	metilene	1134	FALSE	FALSE		FALSE		1	21.8633
20	42600659	42601807	1149	12	-0.22342	0.031226	metilene	1148	FALSE	TRUE	PTPRT	FALSE		2	21.9467
1	230340945	230341728	784	8	-0.223356	NA	camel	783	FALSE	TRUE	PGBD5	FALSE		0	24.805
6	162402892	162403263	372	8	-0.223338	0.02376	metilene	371	FALSE	TRUE	PRKN	FALSE		4	23.22
19	54675058	54675622	565	11	-0.223336	0.0081714	metilene	564	FALSE	FALSE		FALSE		2	17.1
2	174776520	174777875	1356	12	-0.223298	0.0018547	metilene	1355	FALSE	TRUE	AC010894.3,CHRNA1	FALSE		0	21.9217
2	235042354	235042661	308	13	-0.223282	0.00040308	metilene	307	FALSE	TRUE	SH3BP4	FALSE		0	21.8783
9	120007629	120008814	1186	12	-0.223246	0.00088631	metilene	1185	FALSE	FALSE		FALSE		2	21.9717
20	20823153	20823718	566	13	-0.223167	0.00082376	metilene	565	FALSE	FALSE		FALSE		1	21.3317
20	54482122	54483310	1189	15	-0.223072	8.38e-05	metilene	1188	FALSE	TRUE	DOK5	FALSE		1	24.1967
8	89886204	89887459	1256	18	-0.223058	0.0057416	metilene	1255	FALSE	FALSE		FALSE		3	21.4233
7	68543544	68543951	408	9	-0.223034	0.014932	metilene	407	FALSE	FALSE		FALSE		1	24.2867
2	196059660	196060256	597	13	-0.223018	0.00077424	metilene	596	FALSE	TRUE	DNAH7	FALSE		2	22.8467
9	70170333	70171497	1165	11	-0.222975	0.0083704	metilene	1164	FALSE	TRUE	MAMDC2-AS1,MAMDC2	FALSE		2	21.165
3	124997325	124998027	703	13	-0.222967	9.53e-05	metilene	702	FALSE	TRUE	HEG1	FALSE		0	23.0767
15	25987575	25988528	954	10	-0.222904	0.015852	metilene	953	FALSE	TRUE	LINC02346	FALSE		2	23.5367
21	13434197	13434724	528	11	-0.222886	0.0037589	metilene	527	FALSE	FALSE		FALSE		3	19.6433
2	177140489	177141427	939	7	-0.222876	0.041124	metilene	938	FALSE	TRUE	AC074286.1,AC079305.4	FALSE		2	24.285
3	188174943	188175629	687	11	-0.222871	0.0064903	metilene	686	FALSE	TRUE	LPP	FALSE		2	23.1
9	14237002	14239318	2317	16	-0.222869	0.0053872	metilene	2316	FALSE	TRUE	NFIB	FALSE		2	21.2417
X	31352136	31353583	1448	15	-0.222854	0.0045112	metilene	1447	FALSE	TRUE	DMD	FALSE		0	11.3217
6	154646229	154646562	334	10	-0.222846	0.0078725	metilene	333	FALSE	FALSE		FALSE		3	20.2317
14	88268704	88269621	918	14	-0.222833	1e-06	metilene	917	FALSE	TRUE	KCNK10	FALSE		3	22.49
15	74170676	74171524	849	12	-0.222818	1.75e-05	metilene	848	FALSE	TRUE	AC010931.2	FALSE		1	21.73
12	116386693	116387055	363	10	-0.222807	0.0015532	metilene	362	FALSE	TRUE	AC079384.1	FALSE		1	20.8267
10	33965926	33967154	1229	9	-0.222766	0.0066497	metilene	1228	FALSE	FALSE		FALSE		0	21.3217
16	7406503	7407048	546	8	-0.222738	0.026361	metilene	545	FALSE	TRUE	RBFOX1	FALSE		1	21.9783
16	51950518	51951969	1452	12	-0.222724	4.06e-05	metilene	1451	FALSE	FALSE		FALSE		3	22.79
18	48453608	48455253	1646	18	-0.222722	3.14e-09	metilene	1645	FALSE	FALSE		FALSE		3	23.455
3	127760604	127760969	366	11	-0.222686	0.036361	metilene	365	FALSE	TRUE	MGLL	FALSE		1	24.3033
4	8044847	8045300	454	14	-0.22261	0.020072	metilene	453	FALSE	TRUE	ABLIM2	FALSE		0	19.46
10	33209184	33210003	820	12	-0.222605	0.00087333	metilene	819	FALSE	TRUE	NRP1	FALSE		4	23.4283
6	71328461	71328733	273	9	-0.222581	0.013077	metilene	272	FALSE	TRUE	AL136164.2	TRUE	AL589935.1,AL136164.1	1	22.9067
2	99632791	99633139	349	10	-0.222578	0.00029194	metilene	348	FALSE	TRUE	AFF3	FALSE		1	23.7433
X	149007498	149009410	1913	18	-0.222557	7.05e-06	metilene	1912	FALSE	FALSE		FALSE		5	11.2017
13	111264483	111265191	709	12	-0.222551	0.00086872	metilene	708	FALSE	TRUE	ARHGEF7	FALSE		1	22.4117
14	91394913	91395417	505	10	-0.222535	0.00027372	metilene	504	FALSE	TRUE	CCDC88C	FALSE		2	19.375
X	22194398	22195973	1576	24	-0.222516	4e-07	metilene	1575	FALSE	TRUE	PHEX,PTCHD1-AS	FALSE		4	10.5283
12	90024289	90025353	1065	17	-0.222508	0.0013771	metilene	1064	FALSE	TRUE	AC009522.1	FALSE		3	20.7433
3	77048312	77048664	353	7	-0.222501	0.014933	metilene	352	FALSE	TRUE	ROBO2	FALSE		0	27.4033
X	136656903	136657526	624	13	-0.222496	0.00014729	metilene	623	FALSE	TRUE	CD40LG	FALSE		1	12.1017
11	11388591	11389200	610	9	-0.222478	0.0028051	metilene	609	FALSE	TRUE	GALNT18	FALSE		3	22.0583
7	24372841	24373482	642	10	-0.222466	0.0077325	metilene	641	FALSE	TRUE	AC003044.1	FALSE		2	21.34
3	59257498	59258837	1340	12	-0.222397	0.0076712	metilene	1339	FALSE	TRUE	AC126121.3	FALSE		2	19.65
15	37333477	37334019	543	14	-0.222397	0.0007575	metilene	542	FALSE	FALSE		FALSE		1	21.625
10	33939689	33940695	1007	11	-0.22239	0.035768	metilene	1006	FALSE	FALSE		FALSE		2	20.115
16	5150062	5151063	1002	12	-0.222381	0.001769	metilene	1001	FALSE	TRUE	AC074051.4	FALSE		3	20.9367
12	67754579	67755513	935	13	-0.222369	0.0014927	metilene	934	FALSE	FALSE		FALSE		0	22.4267
7	4135435	4135802	368	12	-0.222326	0.0018069	metilene	367	FALSE	TRUE	SDK1	TRUE	AC017000.1	2	26.74
3	62385312	62386170	859	9	-0.222321	0.006303	metilene	858	FALSE	FALSE		FALSE		3	26.0533
2	134734780	134735400	621	11	-0.222315	0.00016805	metilene	620	FALSE	FALSE		FALSE		2	23.285
X	39669229	39670492	1264	16	-0.2223	0.00013437	metilene	1263	FALSE	FALSE		FALSE		4	10.59
17	57531729	57532156	428	14	-0.222295	0.0028891	metilene	427	FALSE	TRUE	MSI2	FALSE		2	22.9183
2	60318580	60319665	1086	17	-0.22229	0.00020058	metilene	1085	FALSE	FALSE		FALSE		0	22.7133
X	112016641	112017812	1172	20	-0.222273	1.5e-05	metilene	1171	FALSE	TRUE	TRPC5	FALSE		2	10.5183
11	7656865	7657651	787	20	-0.222234	2.43e-05	metilene	786	FALSE	TRUE	PPFIBP2	FALSE		1	23.1333
X	38856961	38858441	1481	14	-0.222227	0.018423	metilene	1480	FALSE	FALSE		FALSE		3	10.6417
12	31789352	31789932	581	14	-0.222203	4.03e-05	metilene	580	FALSE	FALSE		FALSE		3	22.0933
5	73477939	73478500	562	10	-0.222159	0.0013725	metilene	561	FALSE	FALSE		FALSE		2	25.455
7	71411773	71412400	628	11	-0.222153	0.017515	metilene	627	FALSE	TRUE	GALNT17	FALSE		3	21.4583
5	10872350	10872674	325	9	-0.222141	0.00046656	metilene	324	FALSE	FALSE		FALSE		2	23.3067
10	85405069	85406331	1263	13	-0.222097	0.00080128	metilene	1262	FALSE	TRUE	LINC02647	FALSE		3	19.145
2	134155893	134156425	533	13	-0.222072	0.0031462	metilene	532	FALSE	TRUE	MGAT5	FALSE		2	23.8317
5	127354803	127355656	854	10	-0.222068	0.017403	metilene	853	FALSE	TRUE	MEGF10	FALSE		0	18.97
12	31031466	31032926	1461	18	-0.221991	4.42e-08	metilene	1460	FALSE	TRUE	DDX11-AS1	FALSE		2	21.8567
8	48427072	48427957	886	19	-0.221946	8.25e-07	metilene	885	FALSE	FALSE		FALSE		0	23.3167
18	48430714	48431811	1098	12	-0.22193	0.0073075	metilene	1097	FALSE	FALSE		FALSE		4	24.31
7	144383824	144384412	589	12	-0.221859	4.01e-05	metilene	588	FALSE	FALSE		FALSE		1	25.3717
13	29476602	29477358	757	11	-0.221842	0.0015078	metilene	756	FALSE	TRUE	MTUS2,MTUS2-AS1	FALSE		2	24.5267
10	47409734	47410020	287	6	-0.221831	NA	camel	286	FALSE	FALSE		FALSE		0	24.1717
10	16770288	16770732	445	6	-0.221817	NA	camel	444	FALSE	TRUE	RSU1	FALSE		1	22.2833
18	10248489	10249487	999	12	-0.221817	0.00078019	metilene	998	FALSE	FALSE		FALSE		1	23.8967
8	119600376	119601337	962	12	-0.221809	0.032084	metilene	961	FALSE	TRUE	ENPP2	FALSE		0	21.2767
1	119264798	119265178	381	9	-0.221769	0.03299	metilene	380	FALSE	TRUE	WARS2-AS1,AL359915.1	FALSE		1	14.5217
10	112132510	112133793	1284	14	-0.221752	0.0050902	metilene	1283	FALSE	FALSE		FALSE		3	21.5
X	44559600	44561565	1966	36	-0.221711	3.15e-07	metilene	1965	FALSE	FALSE		FALSE		8	12.255
11	90061929	90063076	1148	13	-0.221664	0.00074992	metilene	1147	FALSE	FALSE		FALSE		0	16.3917
18	63454653	63455614	962	18	-0.221663	4.58e-07	metilene	961	FALSE	FALSE		FALSE		2	23.6633
18	66748485	66748803	319	13	-0.221642	0.00085578	metilene	318	FALSE	FALSE		FALSE		2	16.6583
16	79320334	79321209	876	14	-0.221637	0.0003835	metilene	875	FALSE	FALSE		FALSE		2	22.23
17	36190846	36191471	626	10	-0.221597	NA	camel	625	FALSE	TRUE	AC243829.1	FALSE		2	22.7367
18	10279908	10280575	668	9	-0.221562	0.033711	metilene	667	FALSE	FALSE		FALSE		0	23.5517
8	129678417	129679953	1537	18	-0.221551	4.35e-07	metilene	1536	FALSE	TRUE	CCDC26	TRUE	CCDC26	3	22.6617
9	8886752	8888530	1779	15	-0.221523	0.015436	metilene	1778	FALSE	TRUE	PTPRD	FALSE		1	22.655
9	114229954	114230790	837	12	-0.221512	0.0079344	metilene	836	FALSE	TRUE	COL27A1	FALSE		2	25.4317
11	124609240	124609949	710	13	-0.221506	0.00038307	metilene	709	FALSE	FALSE		FALSE		2	23.375
17	9184131	9184847	717	11	-0.221477	0.0038699	metilene	716	FALSE	TRUE	NTN1	FALSE		0	23.845
14	98056323	98057826	1504	20	-0.221438	5.92e-05	metilene	1503	FALSE	FALSE		FALSE		2	21.0283
8	4223410	4224265	856	15	-0.221432	1.73e-05	metilene	855	FALSE	TRUE	CSMD1	FALSE		1	22.035
10	116281540	116282217	678	10	-0.221432	0.017155	metilene	677	FALSE	FALSE		FALSE		0	21.7883
2	67836892	67837781	890	12	-0.221408	0.0036196	metilene	889	FALSE	FALSE		FALSE		1	21.485
20	53190304	53191189	886	11	-0.221377	0.017113	metilene	885	FALSE	TRUE	TSHZ2	FALSE		0	20.79
2	159930659	159932133	1475	14	-0.221371	0.00037317	metilene	1474	FALSE	TRUE	PLA2R1	FALSE		4	22.6367
1	115712270	115713060	791	13	-0.221359	0.00174	metilene	790	FALSE	TRUE	CASQ2	FALSE		2	23.7433
5	167163174	167163668	495	10	-0.221353	0.00051925	metilene	494	FALSE	FALSE		FALSE		1	20.5283
13	39640326	39640977	652	9	-0.221338	0.00634	metilene	651	FALSE	FALSE		FALSE		2	24.6483
5	165175414	165176457	1044	12	-0.221336	0.030159	metilene	1043	FALSE	FALSE		FALSE		3	21.645
5	167324475	167325327	853	9	-0.221322	0.033947	metilene	852	FALSE	TRUE	TENM2	FALSE		0	21.5033
4	106811713	106812473	761	8	-0.221313	0.011117	metilene	760	FALSE	TRUE	AC092445.1	FALSE		3	18.5133
10	10031356	10032657	1302	13	-0.221305	0.0129	metilene	1301	FALSE	FALSE		FALSE		4	21.8617
X	140704019	140705355	1337	17	-0.221289	0.0006856	metilene	1336	FALSE	FALSE		FALSE		3	10.2083
18	38709937	38711053	1117	10	-0.221277	0.0078194	metilene	1116	FALSE	FALSE		FALSE		1	23.0317
10	16640002	16641439	1438	14	-0.221265	7.42e-05	metilene	1437	FALSE	TRUE	RSU1	FALSE		3	21.5883
8	6055371	6056285	915	10	-0.221251	0.01705	metilene	914	FALSE	TRUE	AC009435.1	FALSE		2	22.7483
14	81369860	81371057	1198	11	-0.221191	0.00083322	metilene	1197	FALSE	TRUE	STON2	FALSE		0	25.9317
4	17300181	17300845	665	12	-0.221179	0.003829	metilene	664	FALSE	FALSE		FALSE		2	18.845
2	94977180	94977295	116	6	-0.221162	NA	camel	115	FALSE	FALSE		FALSE		0	26.17
19	29487595	29489128	1534	21	-0.22116	0.00018065	metilene	1533	FALSE	TRUE	AC011474.1	FALSE		4	23.38
6	159555651	159556134	484	11	-0.221154	0.017081	metilene	483	FALSE	TRUE	AL078604.4	FALSE		0	22.1467
16	48997447	48998625	1179	12	-0.221127	0.0018585	metilene	1178	FALSE	FALSE		FALSE		2	22.36
1	3039176	3040126	951	13	-0.221124	0.002924	metilene	950	FALSE	FALSE		FALSE		0	21.0633
12	114516783	114518305	1523	17	-0.221109	5.46e-05	metilene	1522	FALSE	FALSE		FALSE		4	21.9667
5	80698819	80700045	1227	13	-0.221101	0.005997	metilene	1226	FALSE	TRUE	MSH3	FALSE		3	19.2167
19	30556182	30557064	883	10	-0.221063	0.017332	metilene	882	FALSE	TRUE	ZNF536	FALSE		0	23.5833
9	14307957	14308484	528	11	-0.220975	0.03185	metilene	527	FALSE	TRUE	NFIB	TRUE	NFIB	1	23.3783
6	99760732	99761253	522	9	-0.22091	0.015367	metilene	521	FALSE	FALSE		FALSE		0	23.285
X	107353326	107353911	586	9	-0.220899	0.034478	metilene	585	FALSE	FALSE		FALSE		2	11.815
3	44959197	44959312	116	8	-0.22086	0.010796	metilene	115	FALSE	TRUE	ZDHHC3	TRUE	ZDHHC3	0	24.84
7	22426909	22428379	1471	14	-0.220846	0.0001812	metilene	1470	FALSE	TRUE	STEAP1B	FALSE		4	23.4383
1	10977694	10978042	349	6	-0.220845	NA	camel	348	FALSE	TRUE	C1orf127	FALSE		2	24.5883
1	24115159	24115807	649	14	-0.220826	0.00076181	metilene	648	FALSE	FALSE		FALSE		4	24.0133
11	17559276	17559724	449	10	-0.22078	NA	camel	448	FALSE	TRUE	OTOG	FALSE		1	15.59
7	50166723	50167701	979	12	-0.220751	NA	camel	978	FALSE	FALSE		FALSE		0	24.2933
X	19014666	19015586	921	17	-0.220747	0.025322	metilene	920	FALSE	TRUE	AL732509.1,ADGRG2	FALSE		4	12.3517
11	1900009	1900767	759	8	-0.220718	0.027193	metilene	758	FALSE	TRUE	LINC01150	FALSE		1	22.8467
3	73409658	73411169	1512	10	-0.22067	0.0376	metilene	1511	FALSE	TRUE	PDZRN3	FALSE		0	21.23
8	70183259	70184863	1605	16	-0.220622	6.43e-05	metilene	1604	FALSE	TRUE	NCOA2	FALSE		1	22.5617
X	11328362	11330734	2373	20	-0.220608	9.07e-05	metilene	2372	FALSE	TRUE	ARHGAP6	FALSE		6	12.2033
3	193913735	193914602	868	11	-0.220573	0.01653	metilene	867	FALSE	FALSE		FALSE		1	21.37
3	55571981	55572527	547	14	-0.220571	4.29e-05	metilene	546	FALSE	TRUE	ERC2	FALSE		1	22.7733
8	52390375	52391186	812	16	-0.220565	0.00013533	metilene	811	FALSE	TRUE	ST18	FALSE		0	23.2483
2	121246221	121246662	442	12	-0.220504	0.00086896	metilene	441	FALSE	TRUE	TFCP2L1	FALSE		0	24.875
X	150505125	150506782	1658	21	-0.220498	3.11e-06	metilene	1657	FALSE	TRUE	MAMLD1	FALSE		2	10.4117
20	52676394	52676901	508	10	-0.220497	0.0065889	metilene	507	FALSE	TRUE	AL031674.1	FALSE		2	20.52
7	36306315	36306733	419	6	-0.220489	NA	camel	418	FALSE	FALSE		FALSE		1	23.9867
9	134572808	134574144	1337	26	-0.220477	1.03e-09	metilene	1336	FALSE	FALSE		FALSE		4	21.5433
20	24098539	24099462	924	10	-0.220426	0.0035938	metilene	923	FALSE	TRUE	LINC01721	FALSE		2	22.0833
13	95376722	95377162	441	11	-0.220422	0.0038854	metilene	440	FALSE	FALSE		FALSE		4	20.3817
X	101385128	101386298	1171	15	-0.220416	0.014764	metilene	1170	FALSE	TRUE	BTK	TRUE	BTK	0	12.245
18	8504920	8505353	434	9	-0.220393	0.0066778	metilene	433	FALSE	FALSE		FALSE		0	23.4367
8	118315613	118316308	696	8	-0.220352	0.011094	metilene	695	FALSE	TRUE	SAMD12,AC023590.1	FALSE		1	18.2833
16	6847412	6849305	1894	24	-0.220338	4e-06	metilene	1893	FALSE	TRUE	RBFOX1	FALSE		3	22.2117
2	226730392	226731322	931	12	-0.220285	0.00016969	metilene	930	FALSE	TRUE	IRS1	FALSE		4	23.9
9	14848428	14850888	2461	27	-0.220284	2.79e-08	metilene	2460	FALSE	TRUE	FREM1	FALSE		5	21.3567
14	24054064	24054467	404	11	-0.220281	0.00037961	metilene	403	FALSE	TRUE	CARMIL3	FALSE		0	25.5883
18	58196761	58197252	492	10	-0.220277	0.0030943	metilene	491	FALSE	TRUE	NEDD4L	TRUE	NEDD4L	0	23.8317
4	36055038	36055874	837	11	-0.220254	0.00375	metilene	836	FALSE	TRUE	ARAP2	FALSE		1	21.4817
9	8918542	8919339	798	12	-0.220224	0.015707	metilene	797	FALSE	TRUE	PTPRD	FALSE		1	23.415
1	30254587	30255816	1230	13	-0.220204	0.00075355	metilene	1229	FALSE	FALSE		FALSE		2	25.4567
9	74733545	74734375	831	9	-0.220168	0.028758	metilene	830	FALSE	TRUE	TRPM6	FALSE		3	22.52
6	166127266	166127776	511	12	-0.220167	0.0018058	metilene	510	FALSE	FALSE		FALSE		1	24.5433
7	153973997	153974733	737	11	-0.220167	0.00033504	metilene	736	FALSE	TRUE	DPP6	FALSE		0	21.5883
5	175436485	175437119	635	16	-0.220163	1.16e-06	metilene	634	FALSE	FALSE		FALSE		2	23.7167
1	239397526	239398528	1003	19	-0.220157	1.89e-05	metilene	1002	FALSE	TRUE	CHRM3	FALSE		2	21.35
18	31992644	31993232	589	8	-0.220138	0.026541	metilene	588	FALSE	FALSE		FALSE		2	22.1383
19	28541067	28542695	1629	16	-0.220136	3.28e-05	metilene	1628	FALSE	TRUE	AC005394.2,AC005394.1	FALSE		3	22.3133
20	55857599	55858204	606	16	-0.220122	0.020068	metilene	605	FALSE	FALSE		FALSE		3	20.475
10	120598701	120599734	1034	22	-0.220115	3.41e-10	metilene	1033	FALSE	TRUE	LINC01561	TRUE	LINC01561	1	22.005
3	192896812	192897712	901	13	-0.220039	0.0016549	metilene	900	FALSE	TRUE	MB21D2	FALSE		3	22.0733
X	14742333	14743440	1108	12	-0.220021	0.015788	metilene	1107	FALSE	FALSE		FALSE		4	10.9533
14	96052359	96053429	1071	18	-0.220003	6.61e-06	metilene	1070	FALSE	TRUE	C14orf132	FALSE		2	22.565
15	81334565	81335361	797	11	-0.219968	7.32e-05	metilene	796	FALSE	TRUE	TMC3-AS1,TMC3	TRUE	AC103858.2	1	24.2317
17	74697042	74697455	414	8	-0.219951	0.025168	metilene	413	FALSE	TRUE	RAB37,CD300LF	FALSE		1	20.64
4	184093138	184093836	699	9	-0.219941	0.0065092	metilene	698	FALSE	TRUE	ENPP6	FALSE		2	20.3867
8	6371199	6372057	859	15	-0.219926	0.01531	metilene	858	FALSE	FALSE		FALSE		4	20.3267
X	150479963	150481151	1189	13	-0.219879	0.012546	metilene	1188	FALSE	TRUE	MAMLD1	FALSE		1	12.4933
Y	12360735	12362347	1613	27	-0.219878	1.58e-08	metilene	1612	FALSE	FALSE		FALSE		4	10.8367
8	108298961	108300164	1204	13	-0.219816	2.07e-05	metilene	1203	FALSE	TRUE	EIF3E	FALSE		4	21.6883
8	126563537	126564499	963	9	-0.219741	NA	camel	962	FALSE	TRUE	PCAT1	FALSE		3	24.1067
8	133129560	133130901	1342	14	-0.219717	0.00091445	metilene	1341	FALSE	TRUE	TG	FALSE		5	21.0783
1	159215653	159216567	915	11	-0.219677	NA	camel	914	FALSE	FALSE		FALSE		2	21.8383
8	6921671	6922591	921	15	-0.219674	0.00064743	metilene	920	FALSE	FALSE		FALSE		1	23.6617
4	98692688	98693574	887	8	-0.219651	0.01106	metilene	886	FALSE	FALSE		FALSE		2	21.7533
5	168428370	168428971	602	13	-0.219625	4.5e-05	metilene	601	FALSE	TRUE	WWC1	TRUE	WWC1	2	19.8817
20	53029213	53030427	1215	15	-0.219604	9.8e-06	metilene	1214	FALSE	TRUE	TSHZ2	FALSE		5	21.59
16	18151321	18152589	1269	16	-0.219576	7e-05	metilene	1268	FALSE	TRUE	AC010601.1,AC091489.1	TRUE	AC010601.1	5	19.7417
20	47817518	47817991	474	10	-0.219561	0.00066735	metilene	473	FALSE	FALSE		FALSE		2	28.4233
6	156703057	156703506	450	9	-0.219527	0.034113	metilene	449	FALSE	FALSE		FALSE		3	22.42
6	46920588	46921410	823	17	-0.219524	0.0001147	metilene	822	FALSE	TRUE	ADGRF5	TRUE	ADGRF5	1	20.6067
12	117494025	117495771	1747	16	-0.219508	0.00049678	metilene	1746	FALSE	TRUE	KSR2	FALSE		6	21.2867
X	10061949	10063233	1285	13	-0.219501	0.012852	metilene	1284	FALSE	TRUE	WWC3	FALSE		1	11.9083
10	82119837	82120304	468	8	-0.21949	0.026514	metilene	467	FALSE	TRUE	NRG3	FALSE		0	18.6183
18	14143777	14144123	347	10	-0.219448	0.00012159	metilene	346	FALSE	FALSE		FALSE		0	25.84
1	56573205	56574069	865	11	-0.219367	0.0001353	metilene	864	FALSE	TRUE	PLPP3	FALSE		4	26.545
20	19238437	19240257	1821	19	-0.219363	1.57e-06	metilene	1820	FALSE	TRUE	SLC24A3	FALSE		2	21.8867
12	128545430	128547068	1639	18	-0.219335	1.45e-08	metilene	1638	FALSE	TRUE	TMEM132C	FALSE		3	24.5133
2	149000822	149001747	926	11	-0.219329	0.034363	metilene	925	FALSE	TRUE	KIF5C	TRUE	KIF5C	1	23.705
5	97115991	97116731	741	13	-0.219327	0.0033464	metilene	740	FALSE	TRUE	LIX1-AS1,LIX1	FALSE		0	20.04
9	89701241	89701698	458	14	-0.219306	0.038008	metilene	457	FALSE	TRUE	AL606807.1	TRUE	AL606807.1	0	21.1933
X	150934535	150936048	1514	20	-0.219282	0.0015463	metilene	1513	FALSE	FALSE		FALSE		4	11.0783
2	59080010	59081309	1300	9	-0.219268	0.015328	metilene	1299	FALSE	TRUE	AC007092.1	FALSE		1	23.185
17	27342991	27343382	392	6	-0.219265	NA	camel	391	FALSE	TRUE	AC026254.2	FALSE		1	23.345
8	10889272	10889934	663	13	-0.219236	9.54e-05	metilene	662	FALSE	FALSE		FALSE		1	22.095
4	36172133	36173679	1547	13	-0.219234	0.0016306	metilene	1546	FALSE	TRUE	ARAP2	FALSE		2	24.6017
18	26634373	26634900	528	9	-0.21923	0.0064739	metilene	527	FALSE	TRUE	KCTD1	FALSE		2	22.1633
20	10572814	10573133	320	10	-0.219202	0.0054536	metilene	319	FALSE	TRUE	SLX4IP	FALSE		0	20.7083
3	64578017	64579551	1535	16	-0.219191	5.38e-07	metilene	1534	FALSE	TRUE	ADAMTS9,ADAMTS9-AS1	FALSE		2	22.2817
5	65127051	65128770	1720	21	-0.21915	2.93e-06	metilene	1719	FALSE	FALSE		FALSE		0	19.365
4	90051950	90052769	820	11	-0.219143	2.72e-05	metilene	819	FALSE	FALSE		FALSE		0	22.81
X	30756082	30757634	1553	22	-0.219132	1.1e-07	metilene	1552	FALSE	FALSE		FALSE		3	12.8033
2	216588875	216589764	890	12	-0.2191	3.94e-05	metilene	889	FALSE	FALSE		FALSE		0	23.675
11	131573431	131574385	955	17	-0.219079	5.49e-05	metilene	954	FALSE	TRUE	NTM,AP003025.2	TRUE	AP003025.2	1	20.67
10	116774590	116775408	819	12	-0.219028	0.0003764	metilene	818	FALSE	TRUE	HSPA12A	FALSE		1	22.9417
14	95545750	95547058	1309	12	-0.219001	0.00038341	metilene	1308	FALSE	FALSE		FALSE		1	25.5117
16	81893229	81893533	305	9	-0.218988	0.015104	metilene	304	FALSE	TRUE	PLCG2	FALSE		0	25.0183
X	119914150	119915122	973	15	-0.218963	0.0084401	metilene	972	FALSE	TRUE	AKAP14	FALSE		3	12.0083
5	84192744	84193803	1060	9	-0.21896	0.032763	metilene	1059	FALSE	TRUE	EDIL3	FALSE		2	21.955
X	72135092	72136176	1085	11	-0.21896	0.0079785	metilene	1084	FALSE	TRUE	NHSL2	TRUE	NHSL2	1	11.13
7	131960204	131961302	1099	11	-0.218955	0.0018161	metilene	1098	FALSE	FALSE		FALSE		1	23.9267
15	69694192	69694831	640	5	-0.218951	NA	camel	639	FALSE	TRUE	DRAIC	FALSE		3	21.4967
7	157286026	157286507	482	12	-0.218936	0.0018528	metilene	481	FALSE	FALSE		FALSE		2	28.8483
X	121848641	121850452	1812	20	-0.218931	0.012792	metilene	1811	FALSE	FALSE		FALSE		4	11.2567
Y	7300942	7302187	1246	14	-0.218914	9.98e-06	metilene	1245	FALSE	TRUE	PRKY	FALSE		4	11.6617
20	16093048	16093621	574	9	-0.218912	0.034683	metilene	573	FALSE	FALSE		FALSE		1	19.5867
6	52573141	52574386	1246	17	-0.218887	0.00028849	metilene	1245	FALSE	TRUE	TRAM2	FALSE		0	21.9283
5	154533284	154533951	668	10	-0.218882	0.00069515	metilene	667	FALSE	FALSE		FALSE		2	21.2067
4	16934354	16935399	1046	15	-0.218856	0.0023279	metilene	1045	FALSE	FALSE		FALSE		3	21.2283
6	162883400	162884140	741	10	-0.21883	0.037631	metilene	740	FALSE	TRUE	PACRG	FALSE		3	19.38
X	119662622	119663862	1241	18	-0.218809	0.0003084	metilene	1240	FALSE	TRUE	SEPTIN6	FALSE		5	11.045
Y	12391041	12393029	1989	38	-0.218767	1.89e-11	metilene	1988	FALSE	FALSE		FALSE		5	11.6567
6	134170981	134171787	807	18	-0.218765	1.4e-08	metilene	806	FALSE	TRUE	SGK1	TRUE	SGK1	0	26.5517
18	52952733	52954138	1406	13	-0.218756	0.0069183	metilene	1405	FALSE	TRUE	DCC	FALSE		1	19.64
11	30504680	30505830	1151	15	-0.218753	0.0023705	metilene	1150	FALSE	TRUE	MPPED2	FALSE		1	22.8233
2	45735143	45736506	1364	13	-0.218706	0.026327	metilene	1363	FALSE	TRUE	PRKCE	FALSE		5	21.7733
5	79975419	79975957	539	7	-0.218695	0.016538	metilene	538	FALSE	FALSE		FALSE		0	21.4117
10	47409732	47410944	1213	14	-0.218689	9.88e-06	metilene	1212	FALSE	FALSE		FALSE		2	24.4233
20	24357414	24358772	1359	15	-0.218677	0.027779	metilene	1358	FALSE	FALSE		FALSE		2	22.2867
8	52225429	52226607	1179	10	-0.218656	0.00011373	metilene	1178	FALSE	TRUE	ST18	FALSE		0	21.345
13	22541469	22542583	1115	7	-0.218655	NA	camel	1114	FALSE	FALSE		FALSE		2	23.745
14	37844139	37845242	1104	11	-0.218637	0.035675	metilene	1103	FALSE	TRUE	TTC6	FALSE		2	21.105
4	82773818	82774284	467	9	-0.218628	0.028786	metilene	466	FALSE	TRUE	SCD5	FALSE		2	22.35
8	127949678	127950021	344	15	-0.218598	5.01e-06	metilene	343	FALSE	TRUE	PVT1	FALSE		0	20.935
15	51814577	51815544	968	10	-0.21858	0.017087	metilene	967	FALSE	TRUE	TMOD2	FALSE		3	23.3
2	17105060	17106396	1337	12	-0.218577	0.01561	metilene	1336	FALSE	FALSE		FALSE		0	20.7833
16	86274312	86275277	966	13	-0.218552	7.87e-05	metilene	965	FALSE	TRUE	LINC01081	FALSE		2	23.76
10	8232829	8233956	1128	12	-0.218549	0.007936	metilene	1127	FALSE	FALSE		FALSE		1	23.985
14	44097325	44097949	625	8	-0.218541	0.0043448	metilene	624	FALSE	TRUE	LINC02307	FALSE		1	22.5267
1	60223547	60224305	759	11	-0.218536	0.016452	metilene	758	FALSE	FALSE		FALSE		1	20.595
16	83944377	83945099	723	14	-0.218525	4.24e-05	metilene	722	FALSE	TRUE	MLYCD,OSGIN1	FALSE		4	26.8517
16	86407948	86408759	812	14	-0.218518	0.00060521	metilene	811	FALSE	FALSE		FALSE		3	22.5133
5	11251540	11251890	351	8	-0.218477	0.025885	metilene	350	FALSE	TRUE	CTNND2	FALSE		1	22.645
5	16739347	16740320	974	12	-0.218475	0.0074651	metilene	973	FALSE	TRUE	MYO10	TRUE	MYO10	2	21.6883
X	141005939	141006492	554	10	-0.218445	0.01649	metilene	553	FALSE	FALSE		FALSE		2	30.125
6	30820209	30820802	594	5	-0.218424	NA	camel	593	FALSE	TRUE	LINC00243	FALSE		2	24.7367
9	99565386	99565781	396	11	-0.218408	0.0038761	metilene	395	FALSE	TRUE	AL359710.1,STX17-AS1,AL162394.1	FALSE		0	21.79
2	172726368	172728120	1753	17	-0.218396	4.64e-07	metilene	1752	FALSE	TRUE	RAPGEF4-AS1	FALSE		2	24.7117
16	46749486	46749982	497	12	-0.218387	0.0001924	metilene	496	FALSE	TRUE	MYLK3	FALSE		2	23.9383
10	59786931	59788155	1225	17	-0.218381	0.0079353	metilene	1224	FALSE	FALSE		FALSE		4	20.4467
4	173154343	173155012	670	8	-0.21837	0.01128	metilene	669	FALSE	TRUE	AC105285.1	FALSE		3	20.645
14	94900863	94901282	420	5	-0.218356	NA	camel	419	FALSE	FALSE		FALSE		2	25.4533
1	179529827	179530452	626	12	-0.218355	0.014703	metilene	625	FALSE	TRUE	AXDND1	FALSE		2	22.3967
20	57830707	57831209	503	7	-0.218354	0.016065	metilene	502	FALSE	FALSE		FALSE		3	22.2767
6	151753968	151755114	1147	13	-0.218342	0.012434	metilene	1146	FALSE	TRUE	ESR1	FALSE		2	21.1567
19	32029423	32030201	779	10	-0.218335	0.017437	metilene	778	FALSE	TRUE	LINC01837,LINC01533	FALSE		0	21.8017
X	133988551	133990428	1878	17	-0.218322	0.00069321	metilene	1877	FALSE	FALSE		FALSE		3	12.4883
8	54446891	54447897	1007	16	-0.218319	0.0059265	metilene	1006	FALSE	FALSE		FALSE		2	24.2783
1	56445503	56446831	1329	16	-0.218314	0.011505	metilene	1328	FALSE	TRUE	AC119674.1,AC119674.2	FALSE		5	21.9967
14	79727744	79728854	1111	13	-0.218289	0.024893	metilene	1110	FALSE	TRUE	NRXN3,AC008056.1	FALSE		0	21.2267
7	51367682	51368122	441	5	-0.218277	NA	camel	440	FALSE	FALSE		FALSE		1	24.8833
11	75504484	75505331	848	15	-0.218217	0.00027805	metilene	847	FALSE	TRUE	GDPD5	FALSE		3	21.2967
8	19359800	19360692	893	10	-0.218213	0.0058964	metilene	892	FALSE	TRUE	SH2D4A	TRUE	SH2D4A	2	21.7983
9	77510294	77510855	562	9	-0.218179	0.033674	metilene	561	FALSE	TRUE	GNA14,GNA14-AS1	FALSE		2	24.8633
10	113021238	113022166	929	11	-0.218166	0.01747	metilene	928	FALSE	TRUE	TCF7L2	FALSE		2	22.16
10	124293706	124294010	305	10	-0.218154	0.00011546	metilene	304	FALSE	FALSE		FALSE		1	26.5067
1	4907977	4908775	799	16	-0.218152	0.020168	metilene	798	FALSE	FALSE		FALSE		0	21.475
3	82198103	82199031	929	11	-0.218152	0.00173	metilene	928	FALSE	TRUE	LINC02008	FALSE		0	19.94
10	70189168	70190117	950	9	-0.218142	0.0010492	metilene	949	FALSE	FALSE		FALSE		3	21.36
5	53138595	53139480	886	14	-0.218141	9.02e-06	metilene	885	FALSE	FALSE		FALSE		1	20.835
8	46658732	46659246	515	8	-0.218139	0.02724	metilene	514	FALSE	FALSE		FALSE		1	23.7833
2	168471766	168472881	1116	11	-0.218124	0.00015007	metilene	1115	FALSE	TRUE	CERS6	FALSE		1	24.8583
1	230743288	230743876	589	8	-0.218103	0.011026	metilene	588	FALSE	TRUE	AL512328.1	FALSE		0	24.7517
13	94802188	94802568	381	9	-0.218051	0.034976	metilene	380	FALSE	TRUE	SOX21-AS1	FALSE		1	23.9533
12	128964273	128965444	1172	15	-0.217996	3.29e-05	metilene	1171	FALSE	TRUE	GLT1D1	FALSE		5	25.3033
6	40533597	40534281	685	9	-0.217987	0.014178	metilene	684	FALSE	TRUE	LRFN2	FALSE		3	22.245
21	41322242	41322652	411	11	-0.21796	0.0071039	metilene	410	FALSE	TRUE	FAM3B	TRUE	FAM3B	1	23.9767
2	174633579	174634648	1070	22	-0.217957	0.00069805	metilene	1069	FALSE	TRUE	AC010894.3,WIPF1	TRUE	WIPF1	0	22.6
7	140557434	140557828	395	22	-0.217942	3.32e-08	metilene	394	FALSE	TRUE	DENND2A	FALSE		1	15.8767
2	109406997	109407981	985	11	-0.217927	0.0081222	metilene	984	FALSE	TRUE	SH3RF3	FALSE		1	23.0267
10	21757738	21758085	348	12	-0.217911	0.015793	metilene	347	FALSE	TRUE	DNAJC1	FALSE		0	20.8033
1	23613008	23613435	428	11	-0.217886	0.0039392	metilene	427	FALSE	TRUE	MDS2	FALSE		1	18.2167
7	144686178	144687171	994	12	-0.21786	0.0035238	metilene	993	FALSE	TRUE	TPK1	FALSE		1	23.7717
2	192554575	192555484	910	9	-0.217858	0.005768	metilene	909	FALSE	FALSE		FALSE		1	23.5883
3	150794726	150796060	1335	12	-0.217855	0.03157	metilene	1334	FALSE	TRUE	SIAH2-AS1	FALSE		4	20.5833
6	13420173	13421218	1046	12	-0.217845	0.00019049	metilene	1045	FALSE	TRUE	GFOD1	FALSE		3	22.4233
1	64455841	64457114	1274	15	-0.217804	4.86e-06	metilene	1273	FALSE	FALSE		FALSE		4	24.1283
11	22322053	22324077	2025	17	-0.217803	0.00071193	metilene	2024	FALSE	TRUE	AC104009.1	FALSE		5	21.66
18	23152330	23152765	436	11	-0.217752	0.0036129	metilene	435	FALSE	TRUE	CABLES1	FALSE		1	23.6983
6	53461812	53462979	1168	15	-0.217743	0.0041841	metilene	1167	FALSE	FALSE		FALSE		4	21.1833
15	37899663	37900882	1220	15	-0.217734	0.00057321	metilene	1219	FALSE	FALSE		FALSE		2	22.3467
17	9382983	9383859	877	10	-0.217702	0.0075919	metilene	876	FALSE	TRUE	STX8	FALSE		3	24.9683
X	84939650	84940178	529	12	-0.21769	0.0078146	metilene	528	FALSE	FALSE		FALSE		2	11.8083
4	82810895	82811188	294	10	-0.217676	0.0034193	metilene	293	FALSE	FALSE		FALSE		1	20.23
12	115228436	115229766	1331	19	-0.21767	1.24e-08	metilene	1330	FALSE	FALSE		FALSE		5	23.7033
X	22368801	22369944	1144	10	-0.21766	0.034683	metilene	1143	FALSE	TRUE	AC004470.2	FALSE		4	11.445
X	51657008	51658696	1689	18	-0.217655	0.0001493	metilene	1688	FALSE	FALSE		FALSE		4	11.3583
13	93268285	93269202	918	11	-0.217647	0.0075272	metilene	917	FALSE	TRUE	GPC6	FALSE		1	21.29
11	71484195	71484454	260	11	-0.217624	0.008343	metilene	259	FALSE	TRUE	NADSYN1	FALSE		1	24.13
18	74435624	74436696	1073	23	-0.217607	1.08e-09	metilene	1072	FALSE	TRUE	DIPK1C	FALSE		0	24.7017
10	125549108	125549667	560	11	-0.217604	0.0003488	metilene	559	FALSE	FALSE		FALSE		2	22.17
4	12577626	12578386	761	10	-0.217576	0.016877	metilene	760	FALSE	FALSE		FALSE		1	22.2833
2	211412691	211413158	468	9	-0.217571	0.0023516	metilene	467	FALSE	TRUE	ERBB4	FALSE		2	21.0533
3	148859419	148859980	562	10	-0.217554	0.036522	metilene	561	FALSE	TRUE	CPB1,AC092979.1	FALSE		0	21.4067
X	45825718	45827204	1487	13	-0.21754	0.0033788	metilene	1486	FALSE	FALSE		FALSE		3	11.155
9	7154359	7155503	1145	13	-0.217526	8.82e-06	metilene	1144	FALSE	TRUE	KDM4C	FALSE		1	22.8367
5	146936955	146937632	678	14	-0.217509	4.51e-05	metilene	677	FALSE	TRUE	PPP2R2B	FALSE		4	21.75
7	132143520	132144333	814	10	-0.217497	0.016105	metilene	813	FALSE	TRUE	PLXNA4	FALSE		0	25.3317
4	10032772	10033774	1003	20	-0.217457	1.64e-09	metilene	1002	FALSE	TRUE	SLC2A9	FALSE		1	23.6217
15	61733819	61734751	933	9	-0.217452	0.0061388	metilene	932	FALSE	FALSE		FALSE		1	23.5283
7	53249832	53250688	857	19	-0.217443	1.06e-05	metilene	856	FALSE	FALSE		FALSE		1	20.66
15	38703460	38704253	794	10	-0.217397	0.00068899	metilene	793	FALSE	TRUE	LINC02694	TRUE	LINC02694	1	22.8767
19	22255703	22256846	1144	8	-0.217382	0.027368	metilene	1143	FALSE	FALSE		FALSE		1	23.9833
3	81500579	81501878	1300	15	-0.217351	0.00015737	metilene	1299	FALSE	TRUE	GBE1	FALSE		5	20.4567
1	20491005	20491673	669	11	-0.217346	7.43e-05	metilene	668	FALSE	FALSE		FALSE		1	22.08
14	58169728	58170490	763	12	-0.217322	0.0038455	metilene	762	FALSE	TRUE	ARMH4	FALSE		2	24.575
X	12334329	12335893	1565	16	-0.217317	0.006117	metilene	1564	FALSE	TRUE	FRMPD4	FALSE		4	11.0017
12	130457647	130458027	381	15	-0.217258	1.94e-06	metilene	380	FALSE	TRUE	RIMBP2	FALSE		2	19.3433
7	42698637	42699730	1094	12	-0.217219	0.015273	metilene	1093	FALSE	TRUE	LINC01448	FALSE		1	18.9067
16	54503910	54504663	754	14	-0.217176	0.0014639	metilene	753	FALSE	FALSE		FALSE		0	19.45
7	21748681	21749480	800	19	-0.217162	2.98e-06	metilene	799	FALSE	TRUE	DNAH11	FALSE		0	20.365
13	108895409	108896006	598	10	-0.217158	0.0079677	metilene	597	FALSE	TRUE	MYO16	FALSE		2	24.435
8	32213457	32214574	1118	10	-0.217156	0.016724	metilene	1117	FALSE	TRUE	NRG1	FALSE		3	20.9317
3	55237372	55238171	800	11	-0.217142	0.036202	metilene	799	FALSE	TRUE	LINC02030	FALSE		3	21.765
2	129488641	129489634	994	11	-0.217136	0.035952	metilene	993	FALSE	FALSE		FALSE		3	22.92
X	119587746	119587986	241	10	-0.21711	0.007681	metilene	240	FALSE	TRUE	UBE2A	FALSE		1	12.6683
1	116921273	116922039	767	10	-0.217065	0.017294	metilene	766	FALSE	TRUE	PTGFRN	FALSE		0	24.14
2	199474874	199475304	431	9	-0.217037	NA	camel	430	FALSE	TRUE	SATB2-AS1	FALSE		1	22.89
13	107693692	107694345	654	11	-0.217035	0.035797	metilene	653	FALSE	TRUE	FAM155A	FALSE		1	21.8217
7	41271266	41273549	2284	26	-0.217034	1.1e-09	metilene	2283	FALSE	FALSE		FALSE		4	20.6717
2	19215624	19216206	583	14	-0.216994	0.00072478	metilene	582	FALSE	TRUE	LINC01376	FALSE		1	21.3483
X	65549589	65550587	999	16	-0.216991	0.0028812	metilene	998	FALSE	FALSE		FALSE		0	12.3767
1	229642518	229642961	444	8	-0.216964	0.011185	metilene	443	FALSE	TRUE	URB2	FALSE		1	23.9333
1	112048983	112050651	1669	17	-0.216944	7.8e-08	metilene	1668	FALSE	FALSE		FALSE		2	24.0117
7	51080251	51081068	818	14	-0.216871	0.00069214	metilene	817	FALSE	TRUE	COBL	FALSE		0	22.72
10	30105446	30106522	1077	11	-0.216871	0.0082284	metilene	1076	FALSE	TRUE	JCAD	FALSE		3	23.195
7	139745756	139746664	909	12	-0.21687	0.003693	metilene	908	FALSE	TRUE	HIPK2	FALSE		2	23.7217
22	45835954	45836812	859	8	-0.216859	0.0043076	metilene	858	FALSE	TRUE	ATXN10	FALSE		0	21.8583
X	107523788	107524446	659	12	-0.216831	0.030863	metilene	658	FALSE	TRUE	FRMPD3-AS1,FRMPD3	FALSE		0	11.94
17	13044346	13045550	1205	17	-0.216825	0.0023936	metilene	1204	FALSE	FALSE		FALSE		1	23.1633
8	127767117	127768009	893	13	-0.216821	0.0029584	metilene	892	FALSE	FALSE		FALSE		3	25.195
16	81924011	81924957	947	16	-0.216818	3.74e-05	metilene	946	FALSE	TRUE	PLCG2	TRUE	PLCG2	1	23.6833
14	81150228	81152026	1799	10	-0.216817	NA	camel	1798	FALSE	TRUE	AC007262.2	FALSE		5	21.7183
14	89150926	89151728	803	10	-0.216804	0.032224	metilene	802	FALSE	TRUE	FOXN3	FALSE		3	23.2817
X	22351412	22352550	1139	16	-0.216793	0.00013647	metilene	1138	FALSE	TRUE	AC004470.2	FALSE		2	10.6667
1	17671237	17671870	634	9	-0.216763	0.0063587	metilene	633	FALSE	TRUE	ARHGEF10L	FALSE		1	21.3717
5	72451813	72452756	944	16	-0.216749	0.019698	metilene	943	FALSE	TRUE	ZNF366	FALSE		0	20.785
17	71397700	71398785	1086	12	-0.216747	0.0073791	metilene	1085	FALSE	FALSE		FALSE		1	22.0283
2	204783198	204784926	1729	14	-0.216724	0.010351	metilene	1728	FALSE	TRUE	PARD3B	FALSE		7	21.5
9	90796680	90797966	1287	11	-0.216719	0.003806	metilene	1286	FALSE	FALSE		FALSE		3	25.1117
Y	12861366	12862554	1189	12	-0.216696	0.0038438	metilene	1188	FALSE	FALSE		FALSE		2	11.0267
1	43168139	43168877	739	9	-0.21669	0.0063027	metilene	738	FALSE	TRUE	EBNA1BP2	FALSE		3	23.285
7	42028992	42029782	791	13	-0.216684	0.025252	metilene	790	FALSE	TRUE	GLI3	FALSE		2	19.6417
1	214363172	214364486	1315	16	-0.21668	1.16e-06	metilene	1314	FALSE	TRUE	PTPN14	FALSE		1	23.7433
1	10907447	10908005	559	15	-0.216671	9.92e-06	metilene	558	FALSE	FALSE		FALSE		0	21.5317
1	58588643	58589054	412	8	-0.216667	0.010892	metilene	411	FALSE	FALSE		FALSE		3	25.045
5	55473262	55474184	923	10	-0.216639	0.0035064	metilene	922	FALSE	TRUE	PLPP1	FALSE		3	20.8417
10	61657838	61658782	945	10	-0.216565	0.017553	metilene	944	FALSE	FALSE		FALSE		2	25.1933
17	14316341	14317006	666	11	-0.216556	0.017079	metilene	665	FALSE	TRUE	HS3ST3B1	FALSE		0	25.5317
8	105696246	105696580	335	7	-0.216545	0.016753	metilene	334	FALSE	TRUE	ZFPM2,ZFPM2-AS1	FALSE		0	21.2467
2	107066143	107067055	913	9	-0.216544	0.032695	metilene	912	FALSE	FALSE		FALSE		3	22.88
11	110307706	110308911	1206	12	-0.216514	0.016068	metilene	1205	FALSE	FALSE		FALSE		4	24.1817
X	147378115	147379459	1345	14	-0.2165	0.0014088	metilene	1344	FALSE	FALSE		FALSE		1	11.8617
11	114178946	114180169	1224	12	-0.216465	0.014909	metilene	1223	FALSE	TRUE	ZBTB16	TRUE	ZBTB16	0	21.3017
5	68092749	68093831	1083	14	-0.216452	0.00073411	metilene	1082	FALSE	FALSE		FALSE		2	19.7433
5	74475856	74477177	1322	15	-0.216428	0.00014475	metilene	1321	FALSE	TRUE	LINC01331	TRUE	LINC01331	0	23.5283
9	65409929	65410953	1025	17	-0.216421	0.0013347	metilene	1024	FALSE	FALSE		FALSE		2	21.4117
5	2058397	2059999	1603	21	-0.216416	4.24e-08	metilene	1602	FALSE	TRUE	AC124852.1	FALSE		2	24.3967
13	33405691	33406903	1213	13	-0.216412	0.0034113	metilene	1212	FALSE	TRUE	AL139383.1	FALSE		2	23.155
17	71751960	71752573	614	15	-0.216406	0.004255	metilene	613	FALSE	FALSE		FALSE		3	19.04
15	23099940	23100730	791	15	-0.216393	0.001109	metilene	790	FALSE	FALSE		FALSE		1	21.2067
10	49016740	49017979	1240	7	-0.216351	NA	camel	1239	FALSE	TRUE	AC060234.1,VSTM4	FALSE		1	22.1467
16	81789890	81790938	1049	14	-0.216322	0.0014151	metilene	1048	FALSE	TRUE	PLCG2	FALSE		3	21.7433
13	109051868	109052388	521	9	-0.21631	0.014714	metilene	520	FALSE	TRUE	MYO16	FALSE		0	22.0883
14	25902912	25904473	1562	12	-0.216306	0.0034082	metilene	1561	FALSE	TRUE	LINC02306	FALSE		3	18.5183
2	120580397	120580882	486	16	-0.216305	8.68e-06	metilene	485	FALSE	FALSE		FALSE		0	27.6417
3	152610656	152611614	959	14	-0.216271	0.01915	metilene	958	FALSE	FALSE		FALSE		2	20.8717
12	114640766	114641923	1158	15	-0.216266	0.0084562	metilene	1157	FALSE	FALSE		FALSE		3	18.58
8	138658290	138659580	1291	10	-0.216257	0.036712	metilene	1290	FALSE	TRUE	COL22A1	FALSE		1	22.96
13	98724056	98724761	706	11	-0.21624	0.00078149	metilene	705	FALSE	TRUE	SLC15A1	FALSE		2	21.11
20	53617604	53618512	909	17	-0.216233	0.0017501	metilene	908	FALSE	TRUE	AC005808.1	FALSE		2	20.3567
8	15155567	15156227	661	11	-0.216218	0.017633	metilene	660	FALSE	TRUE	SGCZ	FALSE		3	21.115
18	45683457	45684934	1478	11	-0.216214	0.031198	metilene	1477	FALSE	TRUE	SLC14A2,AC023421.2	FALSE		1	22.245
6	16673375	16674647	1273	20	-0.216213	3.39e-07	metilene	1272	FALSE	TRUE	ATXN1	FALSE		4	20.105
X	28127395	28129161	1767	13	-0.21621	0.048697	metilene	1766	FALSE	FALSE		FALSE		3	11.3617
16	78384074	78385330	1257	21	-0.216143	1.79e-06	metilene	1256	FALSE	TRUE	WWOX	FALSE		1	20.0767
22	43354274	43354716	443	9	-0.216128	0.0011028	metilene	442	FALSE	FALSE		FALSE		2	22.77
11	111990851	111991208	358	9	-0.216126	NA	camel	357	FALSE	TRUE	DIXDC1	FALSE		3	26.425
3	116105446	116106125	680	15	-0.216124	0.015176	metilene	679	FALSE	TRUE	LSAMP	FALSE		2	16.0083
6	161727003	161728101	1099	14	-0.216099	0.0013656	metilene	1098	FALSE	TRUE	PRKN	FALSE		0	21.84
2	121064331	121064725	395	10	-0.216095	NA	camel	394	FALSE	FALSE		FALSE		0	25.7417
6	137800825	137801868	1044	10	-0.216078	0.0015557	metilene	1043	FALSE	FALSE		FALSE		3	22.2433
1	237099990	237101009	1020	14	-0.216065	0.00018019	metilene	1019	FALSE	TRUE	RYR2	FALSE		1	22.5717
18	44772355	44773044	690	10	-0.216064	0.0035572	metilene	689	FALSE	TRUE	SETBP1	FALSE		1	22.6583
16	49761367	49762169	803	12	-0.216052	0.0016926	metilene	802	FALSE	TRUE	ZNF423	FALSE		3	25.6433
3	25591133	25591842	710	9	-0.21604	0.015327	metilene	709	FALSE	TRUE	RARB	FALSE		0	24.735
21	38440419	38440961	543	16	-0.21604	1.72e-05	metilene	542	FALSE	TRUE	ERG	FALSE		1	21.8633
12	19095515	19096216	702	10	-0.216031	0.031326	metilene	701	FALSE	FALSE		FALSE		1	19.7733
18	28123931	28125240	1310	10	-0.216022	0.0015765	metilene	1309	FALSE	TRUE	CDH2	FALSE		1	22.35
X	69014167	69017352	3186	37	-0.216013	1.53e-09	metilene	3185	FALSE	FALSE		FALSE		5	10.635
1	209628493	209629387	895	13	-0.215994	0.0016149	metilene	894	FALSE	TRUE	LAMB3	FALSE		4	23.5467
X	151076574	151078992	2419	24	-0.215994	0.00090983	metilene	2418	FALSE	FALSE		FALSE		12	11.52
13	18308246	18308947	702	14	-0.215991	0.033988	metilene	701	FALSE	FALSE		FALSE		2	21.5033
1	5564360	5565285	926	18	-0.215968	0.00028916	metilene	925	FALSE	TRUE	AL365255.1	TRUE	Z97988.1	1	21.4833
12	102340016	102341088	1073	13	-0.215957	0.0066656	metilene	1072	FALSE	TRUE	HELLPAR,LINC02456	FALSE		3	22.5367
2	191854652	191855652	1001	11	-0.215946	0.035202	metilene	1000	FALSE	TRUE	CAVIN2-AS1	FALSE		2	21.86
11	122787638	122788440	803	12	-0.215945	0.00086521	metilene	802	FALSE	TRUE	UBASH3B,AP002762.2	FALSE		2	21.8267
7	28843652	28844576	925	9	-0.215924	0.011798	metilene	924	FALSE	FALSE		FALSE		1	23.985
X	72355819	72356767	949	14	-0.215924	0.005752	metilene	948	FALSE	TRUE	AL133500.1,HDAC8	FALSE		4	11.83
15	48305052	48306478	1427	14	-0.215918	NA	camel	1426	FALSE	FALSE		FALSE		5	21.4933
5	75653027	75654426	1400	17	-0.215907	3.06e-05	metilene	1399	FALSE	TRUE	ANKDD1B	TRUE	ANKDD1B	2	23.6517
2	168025319	168027981	2663	32	-0.215872	2.8e-12	metilene	2662	FALSE	TRUE	STK39	FALSE		5	22.385
8	48757501	48758002	502	11	-0.215871	0.016748	metilene	501	FALSE	FALSE		FALSE		0	20.515
18	9994536	9995316	781	15	-0.215853	0.01602	metilene	780	FALSE	FALSE		FALSE		1	26
2	99958513	99958971	459	9	-0.215851	0.034683	metilene	458	FALSE	TRUE	AFF3	FALSE		2	23.6467
4	77174483	77175191	709	16	-0.215838	0.0005016	metilene	708	FALSE	TRUE	CCNG2	FALSE		3	24.84
2	28400301	28400902	602	11	-0.215835	0.034748	metilene	601	FALSE	TRUE	FOSL2	FALSE		0	24.7833
9	9217315	9218408	1094	10	-0.215818	0.03738	metilene	1093	FALSE	TRUE	PTPRD	FALSE		1	19.9233
1	29757881	29759343	1463	13	-0.215808	8.81e-05	metilene	1462	FALSE	TRUE	AL645944.2	FALSE		4	24.4183
18	36841717	36842251	535	8	-0.215806	0.027267	metilene	534	FALSE	TRUE	KIAA1328	FALSE		3	23.4433
20	9536472	9537546	1075	12	-0.2158	0.0038328	metilene	1074	FALSE	TRUE	PAK5	FALSE		1	23.39
4	153447088	153448681	1594	17	-0.215799	2.68e-05	metilene	1593	FALSE	FALSE		FALSE		1	22.4133
X	44835906	44837023	1118	17	-0.215797	0.0045855	metilene	1117	FALSE	FALSE		FALSE		5	12.5433
7	154375152	154375953	802	16	-0.215786	0.00013705	metilene	801	FALSE	TRUE	DPP6	FALSE		2	25.225
10	114315696	114316234	539	12	-0.215776	0.0038797	metilene	538	FALSE	TRUE	AFAP1L2	FALSE		1	25.3083
20	38332671	38333074	404	10	-0.215737	0.003184	metilene	403	FALSE	TRUE	BPI	FALSE		1	23.1833
6	152007189	152008101	913	10	-0.215719	0.037367	metilene	912	FALSE	TRUE	ESR1	FALSE		0	21.885
14	76397127	76398647	1521	18	-0.215712	1.18e-07	metilene	1520	FALSE	TRUE	ESRRB	FALSE		2	22.225
X	107724033	107725764	1732	19	-0.215712	0.00012481	metilene	1731	FALSE	TRUE	TSC22D3	FALSE		1	11.51
18	62361699	62362028	330	8	-0.215695	NA	camel	329	FALSE	TRUE	TNFRSF11A	FALSE		0	25.6117
4	52845852	52846629	778	7	-0.215691	0.016495	metilene	777	FALSE	TRUE	LINC01618	FALSE		3	21.8283
18	59851929	59853233	1305	15	-0.215643	4.22e-05	metilene	1304	FALSE	FALSE		FALSE		0	23.09
13	98778927	98779339	413	8	-0.21564	0.010672	metilene	412	FALSE	FALSE		FALSE		2	24.5433
16	17524635	17525582	948	14	-0.215626	0.0029501	metilene	947	FALSE	FALSE		FALSE		2	22.7533
5	73126036	73127438	1403	12	-0.215613	0.028655	metilene	1402	FALSE	TRUE	TMEM171	FALSE		4	22.145
3	66144399	66145290	892	8	-0.215608	0.027172	metilene	891	FALSE	TRUE	SLC25A26	FALSE		0	22.74
3	46428330	46429043	714	13	-0.215587	0.02377	metilene	713	FALSE	FALSE		FALSE		1	21.785
X	44302710	44303243	534	9	-0.215587	0.01544	metilene	533	FALSE	TRUE	EFHC2	FALSE		1	13.1433
7	67991355	67993463	2109	23	-0.215555	9.3e-05	metilene	2108	FALSE	FALSE		FALSE		5	21.4283
15	27238690	27239411	722	11	-0.215552	0.034216	metilene	721	FALSE	TRUE	GABRG3	FALSE		1	25.9083
10	11431308	11432362	1055	15	-0.215544	0.00063893	metilene	1054	FALSE	FALSE		FALSE		2	23.56
X	118123713	118125210	1498	24	-0.215543	0.0087564	metilene	1497	FALSE	FALSE		FALSE		5	11.475
13	75356029	75356591	563	9	-0.215535	0.034937	metilene	562	FALSE	TRUE	TBC1D4	FALSE		0	21.5267
20	60374090	60374959	870	16	-0.215516	0.006162	metilene	869	FALSE	TRUE	MIR646HG	FALSE		3	21.365
10	35612346	35614358	2013	22	-0.215494	1.17e-07	metilene	2012	FALSE	FALSE		FALSE		2	23.1567
3	133486014	133486178	165	11	-0.215471	0.008274	metilene	164	FALSE	FALSE		FALSE		1	18.79
2	28386786	28387393	608	11	-0.215452	0.028372	metilene	607	FALSE	TRUE	AC104695.2	FALSE		1	19.8067
3	71152911	71153501	591	12	-0.215432	0.031613	metilene	590	FALSE	TRUE	FOXP1,AC097634.4	FALSE		1	23.015
13	51945639	51946267	629	9	-0.215414	0.013762	metilene	628	FALSE	TRUE	ATP7B	TRUE	ATP7B	2	24.8
8	65963887	65965153	1267	14	-0.215405	4.26e-05	metilene	1266	FALSE	FALSE		FALSE		4	24.23
6	166567181	166568083	903	21	-0.215402	2.88e-07	metilene	902	FALSE	TRUE	RPS6KA2	FALSE		0	23.6517
8	47717907	47719233	1327	13	-0.215393	0.00041336	metilene	1326	FALSE	TRUE	SPIDR	FALSE		2	24.9967
16	77732045	77732970	926	15	-0.215383	2.02e-05	metilene	925	FALSE	TRUE	NUDT7	FALSE		2	20.5217
6	44666539	44668015	1477	15	-0.215382	0.026996	metilene	1476	FALSE	FALSE		FALSE		0	20.9167
2	60353121	60353662	542	13	-0.215359	0.00017885	metilene	541	FALSE	TRUE	AC007381.1	TRUE	AC007381.1	0	20.9283
5	161098183	161098787	605	8	-0.215348	0.0016883	metilene	604	FALSE	FALSE		FALSE		1	21.5133
7	26477475	26480658	3184	33	-0.215347	6.18e-15	metilene	3183	FALSE	TRUE	AC004540.1	FALSE		3	24.035
X	10528469	10530310	1842	16	-0.215323	3.69e-05	metilene	1841	FALSE	TRUE	MID1	FALSE		5	10.6583
12	89858059	89859398	1340	14	-0.215304	0.0029716	metilene	1339	FALSE	TRUE	AC009522.1	FALSE		6	23.2417
4	83544546	83545177	632	7	-0.215294	0.042657	metilene	631	FALSE	TRUE	GPAT3	FALSE		3	23.9517
15	92637932	92638694	763	14	-0.215275	0.0028564	metilene	762	FALSE	TRUE	FAM174B	TRUE	FAM174B	1	23.1633
11	133502203	133502776	574	14	-0.215271	3.72e-05	metilene	573	FALSE	TRUE	OPCML	FALSE		0	19.13
6	152260701	152261571	871	11	-0.21526	0.035179	metilene	870	FALSE	TRUE	SYNE1	FALSE		1	24.1133
4	38121754	38122640	887	12	-0.215258	0.0037654	metilene	886	FALSE	TRUE	TBC1D1	FALSE		2	23.2033
17	70211135	70211748	614	16	-0.215258	0.00022213	metilene	613	FALSE	FALSE		FALSE		4	20.3533
13	74725456	74726432	977	10	-0.215208	0.0077436	metilene	976	FALSE	FALSE		FALSE		1	23.5333
12	114704960	114705665	706	14	-0.215203	4.94e-06	metilene	705	FALSE	TRUE	AC026765.3	FALSE		5	20.2383
20	56269470	56270978	1509	14	-0.215201	0.039109	metilene	1508	FALSE	FALSE		FALSE		5	22.2933
3	69088582	69089561	980	10	-0.215198	0.0073579	metilene	979	FALSE	TRUE	ARL6IP5	FALSE		2	23.5317
8	41841780	41842478	699	15	-0.215196	0.00014647	metilene	698	FALSE	TRUE	ANK1	FALSE		2	22.9817
14	93706726	93707864	1139	15	-0.215185	4.61e-07	metilene	1138	FALSE	TRUE	UNC79	FALSE		0	21.7383
9	88398947	88399310	364	11	-0.215152	0.03534	metilene	363	FALSE	TRUE	SPIN1	FALSE		2	21.8733
14	55488115	55489548	1434	14	-0.215136	9.04e-05	metilene	1433	FALSE	FALSE		FALSE		1	20.6883
20	60256573	60257356	784	13	-0.215122	0.0032574	metilene	783	FALSE	TRUE	MIR646HG	FALSE		2	25.0617
11	36419063	36419790	728	9	-0.21508	0.015193	metilene	727	FALSE	TRUE	PRR5L	FALSE		1	20.5333
18	61888458	61889397	940	11	-0.215017	0.00016617	metilene	939	FALSE	TRUE	RNF152	TRUE	RNF152	1	24.7617
3	8154317	8155072	756	7	-0.215011	0.016145	metilene	755	FALSE	TRUE	LMCD1-AS1	FALSE		0	21.55
18	38041685	38042379	695	12	-0.21501	0.015187	metilene	694	FALSE	FALSE		FALSE		1	22.8083
2	129767670	129768125	456	13	-0.215	0.00018731	metilene	455	FALSE	FALSE		FALSE		0	24.18
1	56413732	56414443	712	10	-0.214977	0.016615	metilene	711	FALSE	TRUE	AC119674.1,AC119674.2	TRUE	LINC01767	2	21.8717
17	55303734	55304209	476	8	-0.214972	0.011125	metilene	475	FALSE	TRUE	HLF	FALSE		1	22.1433
X	5989861	5991159	1299	17	-0.214925	0.00065418	metilene	1298	FALSE	TRUE	NLGN4X	FALSE		3	11.0533
5	74651319	74652459	1141	15	-0.214919	0.00030307	metilene	1140	FALSE	TRUE	HEXB	FALSE		3	25.3533
9	87073550	87074077	528	11	-0.214901	0.036399	metilene	527	FALSE	FALSE		FALSE		3	23.2067
16	83225585	83226234	650	9	-0.214892	0.032268	metilene	649	FALSE	TRUE	CDH13	FALSE		3	22.5217
20	61403216	61403749	534	12	-0.21489	0.029858	metilene	533	FALSE	TRUE	CDH4	FALSE		0	24.53
1	239812941	239813336	396	10	-0.214875	0.017234	metilene	395	FALSE	TRUE	CHRM3	FALSE		2	21.2383
11	93483944	93484487	544	10	-0.214854	0.00029203	metilene	543	FALSE	TRUE	SMCO4	FALSE		1	23.2217
1	181594457	181595392	936	11	-0.214849	0.00076827	metilene	935	FALSE	TRUE	CACNA1E	FALSE		2	21.46
13	24716165	24716873	709	10	-0.214841	0.0079315	metilene	708	FALSE	FALSE		FALSE		1	22.655
10	114474764	114475728	965	13	-0.214835	0.044276	metilene	964	FALSE	TRUE	ABLIM1	FALSE		2	21.295
5	147666430	147667203	774	11	-0.214831	0.017202	metilene	773	FALSE	TRUE	JAKMIP2	FALSE		3	20.1483
3	173390733	173391906	1174	10	-0.214803	0.03794	metilene	1173	FALSE	FALSE		FALSE		3	23.945
10	120846333	120847063	731	17	-0.214795	4.29e-06	metilene	730	FALSE	TRUE	WDR11-AS1	FALSE		1	19.9783
1	107464180	107465337	1158	15	-0.214785	4.48e-06	metilene	1157	FALSE	TRUE	NTNG1	FALSE		0	22.435
5	170469964	170471203	1240	16	-0.214782	7.02e-05	metilene	1239	FALSE	TRUE	KCNIP1	FALSE		3	23.915
7	50854460	50856458	1999	25	-0.214769	6.11e-11	metilene	1998	FALSE	FALSE		FALSE		2	24.8117
20	44015972	44016904	933	16	-0.214746	0.011137	metilene	932	FALSE	TRUE	TOX2	FALSE		6	20.4067
1	184371036	184371500	465	10	-0.214744	0.017037	metilene	464	FALSE	FALSE		FALSE		0	23.9717
X	119709540	119711183	1644	29	-0.214744	2.61e-10	metilene	1643	FALSE	FALSE		FALSE		5	12.0417
2	47015566	47016814	1249	17	-0.214736	0.0025423	metilene	1248	FALSE	TRUE	TTC7A	FALSE		2	24.6767
20	17732653	17734194	1542	18	-0.214716	7.08e-06	metilene	1541	FALSE	TRUE	BANF2	FALSE		2	21.8117
4	53893441	53894301	861	13	-0.214715	0.026108	metilene	860	FALSE	TRUE	AC058822.1	FALSE		2	20.9
10	114628653	114629756	1104	13	-0.214705	0.00034887	metilene	1103	FALSE	TRUE	ABLIM1	FALSE		1	25.5517
1	10747454	10748052	599	14	-0.214691	0.00014252	metilene	598	FALSE	TRUE	CASZ1	FALSE		1	24.2433
14	33566200	33566665	466	12	-0.214681	0.013479	metilene	465	FALSE	TRUE	NPAS3	FALSE		0	21.5567
8	79083338	79083783	446	10	-0.214639	0.01694	metilene	445	FALSE	FALSE		FALSE		1	21.6367
5	169166140	169167208	1069	15	-0.214619	0.00031512	metilene	1068	FALSE	TRUE	SLIT3	FALSE		2	21.65
7	153469370	153470518	1149	16	-0.214587	0.00096984	metilene	1148	FALSE	FALSE		FALSE		3	23.28
1	5480581	5480995	415	14	-0.214585	0.010953	metilene	414	FALSE	TRUE	Z98259.3,Z98259.2	FALSE		2	20.2
7	47692423	47693031	609	16	-0.21458	0.0027551	metilene	608	FALSE	FALSE		FALSE		1	22.64
16	84514687	84515292	606	16	-0.214579	4.57e-06	metilene	605	FALSE	TRUE	MEAK7	FALSE		0	22.78
10	130902589	130903913	1325	19	-0.214552	4.56e-08	metilene	1324	FALSE	FALSE		FALSE		0	22.9217
17	69789993	69791322	1330	21	-0.214539	1.78e-06	metilene	1329	FALSE	TRUE	LINC01483	TRUE	LINC01483	2	20.8167
5	164016952	164018447	1496	10	-0.214534	0.017314	metilene	1495	FALSE	FALSE		FALSE		2	21.575
3	14617842	14618306	465	9	-0.214526	0.015291	metilene	464	FALSE	TRUE	AC090952.2	FALSE		2	22.3967
4	83646137	83647581	1445	13	-0.214523	0.049574	metilene	1444	FALSE	FALSE		FALSE		1	22.8767
10	93422069	93422764	696	10	-0.214476	0.0078023	metilene	695	FALSE	TRUE	MYOF	FALSE		1	23.765
21	42448663	42449498	836	16	-0.214463	1.84e-05	metilene	835	FALSE	FALSE		FALSE		0	22.675
14	92362979	92363306	328	7	-0.214454	NA	camel	327	FALSE	TRUE	SLC24A4	FALSE		0	24.485
17	36388492	36388792	301	13	-0.214435	6.09e-05	metilene	300	FALSE	FALSE		TRUE	TBC1D3H	0	17.4083
7	117112272	117113587	1316	10	-0.214379	0.0035359	metilene	1315	FALSE	TRUE	ST7,ST7-AS2	FALSE		3	23.1467
16	82703296	82704330	1035	11	-0.214366	0.036311	metilene	1034	FALSE	TRUE	CDH13	FALSE		1	21.54
11	121239396	121239781	386	10	-0.214357	0.033534	metilene	385	FALSE	FALSE		FALSE		1	24.72
1	107579917	107580609	693	9	-0.214336	0.015074	metilene	692	FALSE	TRUE	VAV3	FALSE		1	21.7683
6	16602335	16603081	747	14	-0.214327	0.00076441	metilene	746	FALSE	TRUE	ATXN1	FALSE		2	24.0383
4	37822181	37823208	1028	11	-0.214324	0.01729	metilene	1027	FALSE	FALSE		FALSE		4	23.45
13	59906163	59907037	875	10	-0.214319	0.016735	metilene	874	FALSE	TRUE	DIAPH3	FALSE		0	23.4067
1	237933997	237934393	397	8	-0.214317	0.0044653	metilene	396	FALSE	FALSE		FALSE		2	20.7867
8	10660428	10660736	309	10	-0.214312	0.00029933	metilene	308	FALSE	TRUE	RP1L1	FALSE		2	27.535
15	61378109	61378591	483	7	-0.214312	0.015608	metilene	482	FALSE	TRUE	AC104574.2	FALSE		1	24.4833
18	57245294	57246363	1070	21	-0.214303	1.18e-09	metilene	1069	FALSE	FALSE		FALSE		1	21.865
21	34719673	34720364	692	11	-0.214281	0.0080025	metilene	691	FALSE	FALSE		FALSE		1	21.0583
6	148155662	148156183	522	11	-0.214279	0.031678	metilene	521	FALSE	TRUE	AL359382.2	TRUE	AL359382.2	1	23.9167
4	151692252	151693005	754	13	-0.214262	6.83e-08	metilene	753	FALSE	TRUE	GATB	TRUE	GATB	2	23.6133
2	174561625	174562552	928	12	-0.214247	0.016044	metilene	927	FALSE	TRUE	AC010894.3,WIPF1	FALSE		1	22.2883
6	10101480	10103137	1658	24	-0.21424	1.32e-10	metilene	1657	FALSE	FALSE		FALSE		2	24.4067
1	232942725	232943384	660	9	-0.214232	0.015299	metilene	659	FALSE	FALSE		FALSE		0	21.2733
X	39448503	39450513	2011	17	-0.214226	0.023127	metilene	2010	FALSE	FALSE		FALSE		3	10.7083
9	87255059	87256331	1273	18	-0.21417	0.00056196	metilene	1272	FALSE	FALSE		FALSE		1	21.6433
3	40826945	40827897	953	9	-0.214126	0.034433	metilene	952	FALSE	TRUE	AC099560.1	FALSE		1	23.205
10	97015825	97016202	378	7	-0.214125	NA	camel	377	FALSE	TRUE	SLIT1	FALSE		2	25.0983
13	90994858	90996270	1413	13	-0.214115	0.0032027	metilene	1412	FALSE	FALSE		FALSE		4	22.7767
X	107362255	107363054	800	11	-0.214108	0.0082526	metilene	799	FALSE	FALSE		FALSE		2	11
5	8239353	8240019	667	11	-0.2141	0.0036368	metilene	666	FALSE	TRUE	AC091912.3	FALSE		0	20.4633
1	12652227	12652509	283	8	-0.21408	NA	camel	282	FALSE	TRUE	AADACL4	FALSE		2	22.2717
10	29611749	29613068	1320	17	-0.214058	1.78e-06	metilene	1319	FALSE	TRUE	SVIL	FALSE		1	23.6433
4	175464950	175465538	589	10	-0.214046	0.036183	metilene	588	FALSE	TRUE	AC131094.1	FALSE		1	21.7767
12	10714166	10715405	1240	17	-0.214027	3.21e-06	metilene	1239	FALSE	TRUE	YBX3	TRUE	YBX3	4	22.7
18	49017430	49018045	616	21	-0.214022	3.38e-05	metilene	615	FALSE	FALSE		FALSE		1	20.7517
11	110333529	110334546	1018	13	-0.213997	0.00032804	metilene	1017	FALSE	FALSE		FALSE		2	21.0017
9	107733276	107734692	1417	16	-0.213966	2.32e-07	metilene	1416	FALSE	FALSE		FALSE		1	22.9217
2	30282829	30284179	1351	17	-0.213958	4.88e-07	metilene	1350	FALSE	TRUE	LBH	FALSE		2	23.5833
14	92681355	92681789	435	8	-0.213952	0.026999	metilene	434	FALSE	TRUE	RIN3	FALSE		1	25.2567
16	46909472	46910252	781	22	-0.213924	9.32e-13	metilene	780	FALSE	TRUE	GPT2	FALSE		2	22.7767
15	32952797	32953487	691	14	-0.213909	0.00038399	metilene	690	FALSE	TRUE	FMN1	FALSE		0	20.73
9	81612821	81613139	319	10	-0.2139	0.00029946	metilene	318	FALSE	TRUE	TLE1	TRUE	TLE1	2	22.2467
8	8419138	8419971	834	9	-0.213896	0.013364	metilene	833	FALSE	TRUE	AC103957.1	FALSE		0	22.8833
1	29699020	29699608	589	12	-0.213882	0.00040912	metilene	588	FALSE	FALSE		FALSE		0	24.4167
16	54374197	54375175	979	17	-0.213873	3.64e-06	metilene	978	FALSE	TRUE	AC018553.3	FALSE		0	21.585
9	87270055	87270737	683	16	-0.213872	0.0032971	metilene	682	FALSE	FALSE		FALSE		0	19.57
8	101005919	101006389	471	7	-0.213862	0.042871	metilene	470	FALSE	FALSE		FALSE		0	25.5917
10	28919793	28920705	913	11	-0.213855	0.00013691	metilene	912	FALSE	TRUE	LINC01517	FALSE		3	23.56
8	40746964	40747479	516	10	-0.213806	0.0015072	metilene	515	FALSE	TRUE	ZMAT4	FALSE		2	19.5583
17	33910915	33911937	1023	16	-0.213804	0.00048041	metilene	1022	FALSE	TRUE	ASIC2,AC024610.2	FALSE		4	19.8667
5	88996716	88997687	972	9	-0.213772	0.015364	metilene	971	FALSE	TRUE	MEF2C-AS1	FALSE		0	23.5433
18	27231041	27231778	738	12	-0.213766	0.007599	metilene	737	FALSE	TRUE	LINC01908	FALSE		4	22.065
7	26605574	26606867	1294	9	-0.213764	0.033909	metilene	1293	FALSE	TRUE	AC004947.3	FALSE		3	21.7033
X	41444720	41445845	1126	20	-0.213737	7.71e-06	metilene	1125	FALSE	FALSE		FALSE		2	10.485
12	99772381	99773079	699	9	-0.213715	0.033319	metilene	698	FALSE	TRUE	ANKS1B	FALSE		0	23.0017
12	114709081	114710478	1398	28	-0.213705	1.95e-09	metilene	1397	FALSE	TRUE	AC026765.3	FALSE		3	21.31
11	8258357	8259079	723	14	-0.213661	0.0028572	metilene	722	FALSE	TRUE	LMO1	FALSE		0	26.33
10	2866161	2866850	690	14	-0.213659	0.0027962	metilene	689	FALSE	FALSE		FALSE		1	23.965
2	173753773	173754740	968	15	-0.213658	1.05e-08	metilene	967	FALSE	FALSE		FALSE		4	21.1833
X	9931927	9932347	421	17	-0.21365	0.0024127	metilene	420	FALSE	TRUE	SHROOM2	FALSE		0	12.7267
10	107144652	107145517	866	10	-0.213643	0.017433	metilene	865	FALSE	TRUE	SORCS1	FALSE		1	24.2717
X	39505291	39507604	2314	33	-0.213642	8.87e-09	metilene	2313	FALSE	FALSE		FALSE		3	11.2183
8	11065197	11065624	428	9	-0.213635	0.0056904	metilene	427	FALSE	TRUE	XKR6,AF131215.3	FALSE		1	24.2633
12	19837266	19838798	1533	15	-0.213627	0.013706	metilene	1532	FALSE	TRUE	AC024901.1	FALSE		3	22.9283
12	5233267	5233609	343	10	-0.213619	NA	camel	342	FALSE	TRUE	LINC02443	FALSE		0	20.04
17	6482785	6482945	161	6	-0.213557	NA	camel	160	FALSE	TRUE	PITPNM3	TRUE	PITPNM3	1	27.0833
12	70086882	70087300	419	10	-0.213534	0.0077992	metilene	418	FALSE	TRUE	PRANCR	FALSE		1	19.1567
18	24200210	24201202	993	16	-0.213533	0.0018482	metilene	992	FALSE	TRUE	OSBPL1A	FALSE		3	21.495
12	108331245	108331948	704	12	-0.213527	0.0036444	metilene	703	FALSE	TRUE	CMKLR1	FALSE		3	22.1933
X	104232296	104233757	1462	15	-0.213479	4.06e-05	metilene	1461	FALSE	FALSE		FALSE		8	10.365
12	129392599	129393746	1148	11	-0.213446	0.0017549	metilene	1147	FALSE	TRUE	TMEM132D	FALSE		3	20.36
13	91137576	91138459	884	11	-0.213429	0.003571	metilene	883	FALSE	FALSE		FALSE		0	20.7467
3	188960594	188961200	607	9	-0.213426	0.033277	metilene	606	FALSE	TRUE	TPRG1	FALSE		0	22.1233
14	94965417	94965999	583	9	-0.213405	0.0026906	metilene	582	FALSE	FALSE		FALSE		3	25.4733
3	134982053	134983488	1436	17	-0.2134	0.043878	metilene	1435	FALSE	TRUE	EPHB1	FALSE		1	22.25
2	129239730	129241401	1672	19	-0.213371	3.71e-05	metilene	1671	FALSE	FALSE		FALSE		2	22.5467
X	112896611	112897406	796	22	-0.213369	0.00030246	metilene	795	FALSE	TRUE	AC002072.1	FALSE		4	11.25
5	141715686	141716142	457	10	-0.213368	0.0079658	metilene	456	FALSE	FALSE		FALSE		0	22.5117
1	234201381	234202654	1274	14	-0.213363	0.010231	metilene	1273	FALSE	TRUE	SLC35F3	FALSE		2	22.24
6	150092568	150093166	599	13	-0.213363	0.00018498	metilene	598	FALSE	FALSE		FALSE		3	22.895
9	119074207	119075167	961	14	-0.213339	0.00018308	metilene	960	FALSE	FALSE		FALSE		1	20.825
16	78792155	78793410	1256	17	-0.213325	1.06e-06	metilene	1255	FALSE	TRUE	WWOX	FALSE		2	24.6967
9	107210939	107211993	1055	18	-0.21332	2.41e-07	metilene	1054	FALSE	FALSE		FALSE		2	22.6967
9	69563100	69564495	1396	11	-0.213313	0.01566	metilene	1395	FALSE	TRUE	APBA1	FALSE		0	21.835
3	134767138	134768329	1192	11	-0.21331	0.0161	metilene	1191	FALSE	TRUE	EPHB1	FALSE		2	23.415
2	236354949	236355184	236	10	-0.213309	0.0034901	metilene	235	FALSE	TRUE	IQCA1	FALSE		0	18.4683
X	48452374	48452899	526	18	-0.213302	0.0050731	metilene	525	FALSE	FALSE		FALSE		3	11.7567
12	117662983	117665325	2343	27	-0.213235	4.02e-11	metilene	2342	FALSE	TRUE	KSR2	FALSE		4	22.6683
18	74450460	74451690	1231	25	-0.213233	2.88e-11	metilene	1230	FALSE	TRUE	DIPK1C	FALSE		1	23.61
X	15341191	15342356	1166	18	-0.213232	3.34e-06	metilene	1165	FALSE	FALSE		FALSE		3	11.5783
12	125563687	125564832	1146	15	-0.213201	0.026384	metilene	1145	FALSE	TRUE	TMEM132B	FALSE		1	22.3667
11	20002670	20003448	779	9	-0.213183	0.0065329	metilene	778	FALSE	TRUE	NAV2	FALSE		1	20.885
8	106544504	106545558	1055	13	-0.21318	3.79e-05	metilene	1054	FALSE	TRUE	OXR1,AC090579.1	FALSE		1	22.6333
9	82965641	82966727	1087	8	-0.21312	0.0016973	metilene	1086	FALSE	FALSE		FALSE		2	21.8083
5	127234523	127235603	1081	14	-0.213107	4.22e-05	metilene	1080	FALSE	TRUE	AC011416.4	FALSE		3	26.43
1	57184070	57185145	1076	11	-0.213097	0.0074827	metilene	1075	FALSE	TRUE	DAB1	FALSE		1	23.0133
6	46395408	46396597	1190	14	-0.213087	0.0003853	metilene	1189	FALSE	TRUE	RCAN2	FALSE		2	24.6083
4	17771031	17772438	1408	14	-0.213086	0.00069857	metilene	1407	FALSE	TRUE	FAM184B	FALSE		2	24.4883
5	165057886	165058863	978	10	-0.213081	0.0077979	metilene	977	FALSE	TRUE	AC109466.1	FALSE		1	19.3467
3	126117746	126118254	509	12	-0.213078	0.02984	metilene	508	FALSE	TRUE	ALDH1L1	FALSE		1	17.4333
X	4133696	4135113	1418	30	-0.213075	1.02e-05	metilene	1417	FALSE	FALSE		FALSE		5	9.92667
4	24819289	24819919	631	10	-0.213066	0.016078	metilene	630	FALSE	TRUE	CCDC149	TRUE	CCDC149	3	24.7717
8	72929223	72929905	683	12	-0.213051	0.012392	metilene	682	FALSE	TRUE	KCNB2	FALSE		2	22.325
8	135708753	135709452	700	9	-0.213051	0.015435	metilene	699	FALSE	FALSE		FALSE		3	22.5533
14	42093406	42095413	2008	19	-0.213048	3e-07	metilene	2007	FALSE	FALSE		FALSE		3	21.9883
12	114948446	114949371	926	12	-0.213045	0.031521	metilene	925	FALSE	FALSE		FALSE		1	22.005
13	24112399	24113817	1419	18	-0.21302	1.16e-05	metilene	1418	FALSE	TRUE	AL359736.1,SPATA13	FALSE		6	22.72
8	40397094	40398022	929	12	-0.212955	0.00036632	metilene	928	FALSE	TRUE	AC105999.1	FALSE		2	22.3517
5	160356666	160358222	1557	24	-0.212947	3.46e-06	metilene	1556	FALSE	TRUE	C1QTNF2	FALSE		2	23.56
16	79609673	79611033	1361	14	-0.212946	0.020914	metilene	1360	FALSE	FALSE		FALSE		2	25.6917
12	62817639	62818170	532	9	-0.212938	0.032701	metilene	531	FALSE	TRUE	PPM1H	FALSE		0	22.9833
6	128258857	128259943	1087	6	-0.212914	NA	camel	1086	FALSE	TRUE	PTPRK	FALSE		2	21.5667
10	22599544	22600760	1217	23	-0.212914	1.24e-07	metilene	1216	FALSE	TRUE	PIP4K2A	FALSE		1	22.0217
8	8648521	8650249	1729	23	-0.212903	1.84e-06	metilene	1728	FALSE	FALSE		FALSE		0	20.8833
6	153016734	153017723	990	11	-0.212866	0.016854	metilene	989	FALSE	TRUE	RGS17	FALSE		1	24.2733
7	47556992	47557688	697	14	-0.21285	4.33e-05	metilene	696	FALSE	TRUE	TNS3	FALSE		0	24.01
3	188111413	188112924	1512	17	-0.212836	0.0006104	metilene	1511	FALSE	TRUE	AC022498.1	FALSE		4	22.4867
2	114744385	114745087	703	15	-0.212825	0.00063657	metilene	702	FALSE	TRUE	DPP10	FALSE		3	22.6883
16	51944149	51945187	1039	9	-0.212821	0.013859	metilene	1038	FALSE	FALSE		FALSE		4	23.47
14	64767179	64767918	740	16	-0.212813	1.04e-06	metilene	739	FALSE	TRUE	SPTB	TRUE	SPTB	0	25.0067
2	223744002	223744868	867	11	-0.212807	0.0078326	metilene	866	FALSE	FALSE		FALSE		2	23.7767
3	114713807	114715670	1864	17	-0.21279	0.00039336	metilene	1863	FALSE	TRUE	ZBTB20	TRUE	ZBTB20	0	21.76
7	50418636	50419410	775	16	-0.212778	0.00027393	metilene	774	FALSE	FALSE		FALSE		2	25.7583
3	63549538	63551310	1773	16	-0.212761	0.00092754	metilene	1772	FALSE	TRUE	SYNPR,SYNPR-AS1	TRUE	SYNPR-AS1	4	19.525
5	55608256	55608438	183	8	-0.212751	0.011131	metilene	182	FALSE	FALSE		FALSE		1	21.2717
16	82471209	82472296	1088	14	-0.212713	7.67e-05	metilene	1087	FALSE	FALSE		FALSE		1	20.7533
20	60635491	60635917	427	8	-0.212681	0.0043646	metilene	426	FALSE	TRUE	MIR646HG	FALSE		1	23.0483
6	132951734	132952455	722	12	-0.212663	4.03e-05	metilene	721	FALSE	FALSE		FALSE		1	21.4917
4	83651597	83652882	1286	18	-0.212642	2.46e-07	metilene	1285	FALSE	FALSE		FALSE		3	20.7983
15	92693090	92693300	211	7	-0.212642	0.016731	metilene	210	FALSE	TRUE	FAM174B	FALSE		1	20.4233
10	11221961	11222687	727	10	-0.212615	0.00064643	metilene	726	FALSE	TRUE	CELF2	FALSE		1	23.735
8	11565978	11566531	554	13	-0.212609	0.00040151	metilene	553	FALSE	FALSE		FALSE		1	25.495
10	121442105	121443368	1264	17	-0.212603	0.00017252	metilene	1263	FALSE	FALSE		FALSE		4	22.6867
1	95082902	95083881	980	11	-0.2126	0.035091	metilene	979	FALSE	FALSE		FALSE		1	23.295
11	115135133	115135691	559	9	-0.212585	0.034079	metilene	558	FALSE	FALSE		FALSE		3	21.8817
10	20000845	20001614	770	10	-0.212558	0.037559	metilene	769	FALSE	TRUE	PLXDC2	FALSE		0	23.0283
5	74931410	74932246	837	14	-0.21255	0.038908	metilene	836	FALSE	TRUE	AC116337.3	FALSE		1	19.9333
6	104746589	104747758	1170	8	-0.212537	0.026089	metilene	1169	FALSE	TRUE	HACE1	FALSE		2	22.4033
10	114881961	114883683	1723	22	-0.212529	3.4e-10	metilene	1722	FALSE	TRUE	FAM160B1	FALSE		3	24.86
8	9517353	9518321	969	15	-0.212506	0.00029202	metilene	968	FALSE	FALSE		FALSE		1	23.7167
20	24543073	24543358	286	8	-0.212504	0.00167	metilene	285	FALSE	TRUE	SYNDIG1	FALSE		0	25.4633
2	210562647	210563615	969	10	-0.212493	0.015914	metilene	968	FALSE	TRUE	CPS1	FALSE		1	21.7167
2	164919962	164920741	780	13	-0.212483	0.00038993	metilene	779	FALSE	TRUE	AC019197.1,SLC38A11	FALSE		3	19.1667
14	86158631	86159812	1182	11	-0.212482	0.016063	metilene	1181	FALSE	TRUE	LINC02328	FALSE		0	19.175
6	138250999	138252127	1129	13	-0.212476	6.92e-07	metilene	1128	FALSE	TRUE	ARFGEF3	FALSE		1	22.7933
9	90983061	90985290	2230	21	-0.212457	5.14e-07	metilene	2229	FALSE	FALSE		FALSE		2	20.5467
8	86270836	86271327	492	13	-0.21242	0.0013235	metilene	491	FALSE	TRUE	SLC7A13	FALSE		1	22.325
1	233334152	233336534	2383	18	-0.21239	0.0006552	metilene	2382	FALSE	TRUE	MAP3K21	FALSE		9	23.8733
1	41392677	41393395	719	13	-0.21238	0.00080418	metilene	718	FALSE	FALSE		FALSE		2	24.595
1	75150491	75151181	691	16	-0.212378	7.05e-05	metilene	690	FALSE	TRUE	LHX8	FALSE		2	22.3383
9	117393999	117395977	1979	15	-0.212373	2.4e-06	metilene	1978	FALSE	TRUE	ASTN2	FALSE		2	21.9467
20	47225977	47226576	600	8	-0.212353	0.025381	metilene	599	FALSE	TRUE	ZMYND8	FALSE		2	25.82
8	17450904	17452575	1672	25	-0.212333	1.26e-09	metilene	1671	FALSE	FALSE		FALSE		1	20.8567
1	176693195	176693886	692	9	-0.21233	0.032698	metilene	691	FALSE	TRUE	PAPPA2	FALSE		1	20.725
15	60471464	60472232	769	9	-0.212214	0.006522	metilene	768	FALSE	TRUE	ICE2	FALSE		1	20.8833
8	71965028	71965539	512	11	-0.212195	0.0079544	metilene	511	FALSE	TRUE	MSC-AS1	FALSE		1	21.215
6	107727014	107728021	1008	15	-0.212184	0.00087524	metilene	1007	FALSE	TRUE	SCML4	FALSE		2	21.5183
3	23996170	23997191	1022	8	-0.212167	0.010791	metilene	1021	FALSE	FALSE		FALSE		2	23.4733
7	136352612	136354562	1951	17	-0.212165	0.00078755	metilene	1950	FALSE	TRUE	AC078845.1	FALSE		2	20.805
3	59925578	59925792	215	8	-0.212158	0.025522	metilene	214	FALSE	TRUE	FHIT	FALSE		0	21.055
15	26432184	26433209	1026	18	-0.212157	3.02e-08	metilene	1025	FALSE	TRUE	LINC02248,AC009878.2	TRUE	LINC02248	2	20.6167
16	17323391	17324247	857	12	-0.212157	0.0037993	metilene	856	FALSE	TRUE	XYLT1	FALSE		1	24.4183
15	42093161	42093480	320	8	-0.212121	0.026996	metilene	319	FALSE	TRUE	PLA2G4D	FALSE		0	23.3617
12	107565095	107566593	1499	16	-0.212119	0.00013177	metilene	1498	FALSE	TRUE	BTBD11	FALSE		1	22.2083
X	72370381	72370927	547	13	-0.212087	0.001732	metilene	546	FALSE	TRUE	AL133500.1,HDAC8	FALSE		2	10.9817
2	133295274	133296390	1117	13	-0.212082	0.00037591	metilene	1116	FALSE	TRUE	NCKAP5	FALSE		3	21.6267
2	109731453	109732103	651	13	-0.212075	0.0069434	metilene	650	FALSE	FALSE		FALSE		3	21.1467
18	27188087	27189519	1433	11	-0.212075	0.036189	metilene	1432	FALSE	TRUE	AQP4-AS1	FALSE		1	23.505
3	25099746	25100056	311	9	-0.212074	0.00019028	metilene	310	FALSE	TRUE	AC092422.1	FALSE		0	22.7167
16	74311817	74312463	647	9	-0.212072	0.0011549	metilene	646	FALSE	TRUE	AC009120.2	TRUE	AC009120.3	3	22.4667
6	7044067	7044802	736	14	-0.21206	7.15e-05	metilene	735	FALSE	FALSE		FALSE		2	23.38
4	95041999	95042359	361	13	-0.212043	4.05e-05	metilene	360	FALSE	TRUE	BMPR1B	FALSE		3	21.1683
10	21899600	21900234	635	13	-0.212043	0.0001682	metilene	634	FALSE	TRUE	DNAJC1	FALSE		4	21.0017
17	68561672	68562324	653	12	-0.21204	0.007454	metilene	652	FALSE	TRUE	FAM20A,AC079210.1	FALSE		3	22.3417
5	6550203	6551732	1530	23	-0.212034	0.00044	metilene	1529	FALSE	FALSE		FALSE		4	23.3983
16	57580746	57581136	391	11	-0.212015	0.036035	metilene	390	FALSE	TRUE	ADGRG5	FALSE		2	27.6783
7	144855744	144856324	581	10	-0.211987	0.037753	metilene	580	FALSE	FALSE		FALSE		1	22.0233
16	32008471	32008854	384	12	-0.211955	0.015315	metilene	383	FALSE	FALSE		FALSE		0	22.06
20	53907436	53908618	1183	23	-0.211954	5.46e-05	metilene	1182	FALSE	FALSE		FALSE		5	20.9567
X	72368479	72370009	1531	23	-0.211943	0.0095634	metilene	1530	FALSE	TRUE	AL133500.1,HDAC8	FALSE		4	12.6367
1	165279701	165280900	1200	16	-0.211942	0.00012421	metilene	1199	FALSE	TRUE	LMX1A	FALSE		0	19.8383
12	127749556	127750849	1294	17	-0.211941	2.01e-06	metilene	1293	FALSE	FALSE		FALSE		1	21.7417
6	165486145	165486992	848	19	-0.211933	2.8e-08	metilene	847	FALSE	TRUE	PDE10A	FALSE		1	22.9983
10	69891994	69892938	945	17	-0.211924	1.3e-07	metilene	944	FALSE	TRUE	COL13A1	FALSE		1	23.0933
8	12768541	12769148	608	9	-0.211922	0.00018091	metilene	607	FALSE	TRUE	AC123777.1	FALSE		1	22.9233
7	13794578	13795289	712	12	-0.21192	0.00084625	metilene	711	FALSE	FALSE		FALSE		2	20.9983
18	78859291	78859850	560	11	-0.211914	0.0003613	metilene	559	FALSE	FALSE		FALSE		0	22.8733
4	16760390	16761503	1114	13	-0.211908	0.026346	metilene	1113	FALSE	TRUE	LDB2	FALSE		4	20.9783
13	107337487	107338549	1063	12	-0.211899	0.0037392	metilene	1062	FALSE	TRUE	FAM155A	FALSE		4	21.045
4	27091587	27092484	898	7	-0.211829	NA	camel	897	FALSE	FALSE		FALSE		3	24.8833
15	68504642	68504971	330	9	-0.211808	0.015437	metilene	329	FALSE	FALSE		FALSE		1	22.8617
6	125176019	125177235	1217	11	-0.211803	0.0017883	metilene	1216	FALSE	TRUE	TPD52L1	FALSE		1	22.2017
3	71099246	71099711	466	10	-0.211802	0.0070058	metilene	465	FALSE	TRUE	FOXP1,AC097634.4	FALSE		2	27.3167
6	129194429	129195635	1207	13	-0.2118	1.99e-05	metilene	1206	FALSE	TRUE	LAMA2	FALSE		0	21.8633
X	73856148	73857092	945	18	-0.211788	0.0016042	metilene	944	FALSE	FALSE		FALSE		3	11.9117
4	28548048	28549579	1532	14	-0.211782	0.020134	metilene	1531	FALSE	TRUE	AC097480.1	FALSE		0	21.5783
1	109793870	109794577	708	14	-0.211757	0.00047397	metilene	707	FALSE	FALSE		FALSE		1	25.4
9	104787426	104788475	1050	14	-0.211753	0.00070009	metilene	1049	FALSE	TRUE	ABCA1	FALSE		0	20.0083
12	104550813	104551400	588	12	-0.211729	0.0017203	metilene	587	FALSE	TRUE	CHST11	FALSE		0	21.76
10	110399427	110400320	894	12	-0.211701	0.0035883	metilene	893	FALSE	FALSE		FALSE		1	22.9867
7	31477178	31478746	1569	20	-0.2117	1.22e-06	metilene	1568	FALSE	FALSE		FALSE		0	21.635
16	51061960	51063664	1705	19	-0.211691	0.0004002	metilene	1704	FALSE	FALSE		FALSE		8	24.0167
14	78956715	78957608	894	12	-0.211688	0.02967	metilene	893	FALSE	TRUE	NRXN3	FALSE		0	21.1983
1	4686058	4686508	451	11	-0.211685	0.033226	metilene	450	FALSE	TRUE	AJAP1	FALSE		2	25.34
2	158494991	158495460	470	11	-0.211648	0.033891	metilene	469	FALSE	TRUE	PKP4	FALSE		2	19.5117
20	48319993	48320564	572	10	-0.211642	0.0163	metilene	571	FALSE	FALSE		FALSE		0	23.985
5	31807839	31808746	908	12	-0.211617	0.0035932	metilene	907	FALSE	TRUE	PDZD2	FALSE		4	24.1
2	111020790	111022278	1489	19	-0.211603	5.66e-06	metilene	1488	FALSE	TRUE	ACOXL,MIR4435-2HG	FALSE		2	21.57
6	23345564	23347202	1639	15	-0.211602	1.89e-05	metilene	1638	FALSE	TRUE	AL139231.1	FALSE		3	20.8383
11	57303222	57303603	382	11	-0.211566	0.0017564	metilene	381	FALSE	TRUE	TNKS1BP1	TRUE	TNKS1BP1	1	23.475
14	94822786	94823579	794	11	-0.211535	0.0064261	metilene	793	FALSE	FALSE		FALSE		3	25.0083
6	161771974	161772618	645	13	-0.211521	0.011507	metilene	644	FALSE	TRUE	PRKN	FALSE		0	22.7767
5	157989661	157990356	696	9	-0.211512	0.033595	metilene	695	FALSE	FALSE		FALSE		1	24.24
3	45214101	45214393	293	10	-0.2115	0.00066022	metilene	292	FALSE	FALSE		FALSE		0	27.8933
8	54280537	54281473	937	14	-0.211472	0.037976	metilene	936	FALSE	FALSE		FALSE		3	23.0267
20	61223253	61223857	605	13	-0.211463	0.013474	metilene	604	FALSE	FALSE		FALSE		2	24.9167
13	110575435	110576036	602	15	-0.211444	1.04e-05	metilene	601	FALSE	FALSE		FALSE		0	26.2933
5	170563741	170564655	915	15	-0.21144	7.42e-05	metilene	914	FALSE	TRUE	KCNIP1	FALSE		2	23.8633
2	174381380	174381801	422	11	-0.211438	0.014074	metilene	421	FALSE	TRUE	CIR1	TRUE	CIR1	1	20.905
6	70889437	70890076	640	11	-0.211426	0.0018248	metilene	639	FALSE	TRUE	B3GAT2	FALSE		2	22.1183
3	10599788	10600623	836	13	-0.211425	0.0016475	metilene	835	FALSE	TRUE	ATP2B2	FALSE		1	19.875
13	107545674	107546770	1097	13	-0.211403	0.021856	metilene	1096	FALSE	TRUE	FAM155A	FALSE		1	21.1433
X	130637339	130638487	1149	21	-0.211399	0.00076925	metilene	1148	FALSE	TRUE	ENOX2	FALSE		1	12.4017
8	107837042	107838370	1329	16	-0.211388	2.18e-06	metilene	1328	FALSE	FALSE		FALSE		2	20.9517
9	98551657	98552525	869	16	-0.211376	4.73e-06	metilene	868	FALSE	TRUE	GABBR2	TRUE	GABBR2	1	23.1633
X	133561986	133562857	872	13	-0.211349	0.0068938	metilene	871	FALSE	TRUE	GPC3	FALSE		2	11.015
1	14796573	14796943	371	10	-0.211348	0.00028312	metilene	370	FALSE	TRUE	KAZN	FALSE		0	24.5317
20	55648973	55649629	657	10	-0.211328	0.037039	metilene	656	FALSE	TRUE	LINC01440,AL109829.1	FALSE		0	20.7167
1	14093022	14093845	824	7	-0.211322	NA	camel	823	FALSE	TRUE	KAZN	FALSE		1	22.43
15	38209144	38209517	374	12	-0.211314	0.0038393	metilene	373	FALSE	TRUE	AC087473.1	FALSE		1	23.99
8	118615256	118615766	511	8	-0.211312	NA	camel	510	FALSE	TRUE	SAMD12	FALSE		1	24.2433
5	131527739	131528008	270	14	-0.211298	0.0048185	metilene	269	FALSE	TRUE	RAPGEF6,AC008695.1	FALSE		1	16.2633
16	81662830	81663488	659	13	-0.211297	0.025342	metilene	658	FALSE	TRUE	CMIP	FALSE		1	23.59
2	134170879	134171717	839	12	-0.211259	0.00088901	metilene	838	FALSE	TRUE	MGAT5	FALSE		1	20.6883
10	10948391	10949432	1042	13	-0.211255	0.022693	metilene	1041	FALSE	TRUE	CELF2,LINC00710	TRUE	LINC00710	0	21.4483
10	31189020	31190679	1660	20	-0.211239	1.91e-11	metilene	1659	FALSE	TRUE	LINC02664	FALSE		1	23.51
X	6728503	6729380	878	14	-0.211238	0.0001749	metilene	877	FALSE	TRUE	PUDP	FALSE		3	9.93667
7	26555813	26556895	1083	15	-0.211236	0.027907	metilene	1082	FALSE	TRUE	AC004947.1	FALSE		0	23.165
4	109130830	109131902	1073	13	-0.211212	0.00020061	metilene	1072	FALSE	TRUE	COL25A1	FALSE		3	23.3067
7	21269087	21270109	1023	10	-0.211191	0.01619	metilene	1022	FALSE	FALSE		FALSE		1	20.2683
15	95163070	95163803	734	12	-0.211139	8.38e-05	metilene	733	FALSE	FALSE		FALSE		1	22.675
8	31454154	31454763	610	15	-0.211122	0.00016464	metilene	609	FALSE	FALSE		FALSE		1	22.3317
8	22879632	22880421	790	14	-0.211103	0.019795	metilene	789	FALSE	TRUE	PEBP4,AC037441.1	FALSE		1	21.95
7	135254082	135254919	838	11	-0.211094	0.035715	metilene	837	FALSE	TRUE	STRA8	FALSE		0	25.5917
21	31003278	31003800	523	12	-0.211087	0.001772	metilene	522	FALSE	FALSE		FALSE		0	24.0683
8	127852808	127853694	887	17	-0.211071	9.95e-07	metilene	886	FALSE	TRUE	PVT1	TRUE	PVT1	2	22.4233
10	128630268	128630801	534	12	-0.211066	0.003879	metilene	533	FALSE	FALSE		FALSE		1	23.395
5	159079640	159081082	1443	15	-0.211044	0.00016325	metilene	1442	FALSE	TRUE	EBF1	FALSE		5	23.8883
11	97406055	97407116	1062	9	-0.211041	0.005982	metilene	1061	FALSE	FALSE		FALSE		2	20.205
11	128920121	128920796	676	17	-0.211023	3.16e-05	metilene	675	FALSE	TRUE	KCNJ5	FALSE		1	24.0283
8	63240896	63243854	2959	33	-0.211019	2.5e-08	metilene	2958	FALSE	FALSE		FALSE		5	20.535
11	122219330	122220345	1016	12	-0.211018	0.0018565	metilene	1015	FALSE	TRUE	MIR100HG	FALSE		1	22.7767
16	22264059	22264784	726	9	-0.211002	NA	camel	725	FALSE	TRUE	EEF2K	FALSE		2	26.4783
16	72823836	72824833	998	14	-0.210993	0.0012826	metilene	997	FALSE	TRUE	ZFHX3	FALSE		1	22.3617
6	25096463	25097111	649	11	-0.21097	0.036263	metilene	648	FALSE	TRUE	AL133268.4	FALSE		1	21.2017
3	69158128	69158388	261	10	-0.210956	0.015532	metilene	260	FALSE	FALSE		FALSE		1	25.72
6	157194919	157195518	600	8	-0.210944	0.0106	metilene	599	FALSE	TRUE	ARID1B	FALSE		2	26.9383
5	124858068	124859122	1055	11	-0.210941	0.0039419	metilene	1054	FALSE	TRUE	LINC02240	FALSE		2	23.64
X	5352653	5355246	2594	26	-0.210934	3.99e-05	metilene	2593	FALSE	FALSE		FALSE		10	10.3717
3	187315969	187316443	475	11	-0.210925	0.016551	metilene	474	FALSE	FALSE		FALSE		1	23.0067
15	96034110	96035789	1680	17	-0.210921	0.00060042	metilene	1679	FALSE	TRUE	AC012409.2	FALSE		4	22.2717
5	149309397	149310739	1343	24	-0.21092	1.36e-10	metilene	1342	FALSE	TRUE	AFAP1L1	FALSE		3	22.625
16	81703029	81703738	710	14	-0.210918	0.00018163	metilene	709	FALSE	TRUE	CMIP	TRUE	CMIP	2	24.1833
2	234434641	234436672	2032	40	-0.210884	9.03e-18	metilene	2031	FALSE	FALSE		FALSE		3	20.9833
10	52430709	52431397	689	11	-0.210879	0.0080877	metilene	688	FALSE	FALSE		FALSE		1	22.345
X	141402710	141403618	909	12	-0.210879	0.0018616	metilene	908	FALSE	TRUE	SPANXA2-OT1	FALSE		1	12.2917
8	116616509	116617709	1201	17	-0.21087	0.004559	metilene	1200	FALSE	FALSE		FALSE		3	18.47
14	57357379	57358239	861	14	-0.210859	0.0014514	metilene	860	FALSE	TRUE	AL355834.1	FALSE		0	21.925
2	204795423	204797319	1897	16	-0.210851	0.00047886	metilene	1896	FALSE	TRUE	PARD3B	FALSE		1	22.1967
8	51959878	51961047	1170	11	-0.210826	0.035585	metilene	1169	FALSE	FALSE		TRUE	AC064807.2	3	21.6583
6	90046102	90047635	1534	21	-0.210812	1.45e-06	metilene	1533	FALSE	TRUE	BACH2	FALSE		4	22.345
10	126917447	126917999	553	11	-0.210778	6.48e-05	metilene	552	FALSE	TRUE	DOCK1	FALSE		0	23.2267
16	50465324	50465612	289	7	-0.210771	NA	camel	288	FALSE	TRUE	AC007493.1	FALSE		1	23.72
4	18202138	18202863	726	10	-0.210768	0.0015615	metilene	725	FALSE	FALSE		FALSE		1	21.385
4	22600926	22601753	828	11	-0.21075	0.017631	metilene	827	FALSE	FALSE		FALSE		1	22.1367
7	18788527	18789055	529	10	-0.21075	0.0077741	metilene	528	FALSE	TRUE	HDAC9	FALSE		2	17.0667
18	42302010	42302699	690	9	-0.210739	0.0065579	metilene	689	FALSE	TRUE	LINC00907	FALSE		2	19.6517
15	31501198	31501882	685	10	-0.210729	0.032416	metilene	684	FALSE	TRUE	OTUD7A	FALSE		1	21.315
10	43750425	43751536	1112	8	-0.210716	0.026852	metilene	1111	FALSE	FALSE		FALSE		2	21.4383
13	108674486	108675284	799	12	-0.210705	0.0032617	metilene	798	FALSE	TRUE	MYO16	FALSE		1	22.2217
21	41123346	41125074	1729	25	-0.2107	8.26e-09	metilene	1728	FALSE	FALSE		FALSE		3	25.155
10	48541825	48542704	880	10	-0.210696	0.0077164	metilene	879	FALSE	TRUE	ARHGAP22	FALSE		2	21.635
3	44078820	44079539	720	12	-0.210679	7.65e-06	metilene	719	FALSE	FALSE		FALSE		0	23.215
2	220878832	220879630	799	8	-0.210661	0.02481	metilene	798	FALSE	FALSE		FALSE		0	20.2333
10	106997872	106999192	1321	13	-0.210661	0.0066948	metilene	1320	FALSE	TRUE	SORCS1	FALSE		1	21.9883
6	113686828	113687874	1047	12	-0.210654	NA	camel	1046	FALSE	FALSE		FALSE		3	22.7383
22	36769477	36770065	589	11	-0.210626	0.00037514	metilene	588	FALSE	TRUE	IFT27	TRUE	IFT27	1	21.9767
16	11186508	11187127	620	12	-0.21062	8.89e-05	metilene	619	FALSE	FALSE		FALSE		5	26.1067
6	5472143	5473039	897	10	-0.210619	0.0079227	metilene	896	FALSE	TRUE	FARS2	FALSE		0	21.825
9	107610781	107611470	690	8	-0.210613	0.011029	metilene	689	FALSE	FALSE		FALSE		3	20.93
22	48309866	48310130	265	8	-0.210599	0.0097	metilene	264	FALSE	FALSE		FALSE		0	22.655
13	43428525	43429519	995	12	-0.210596	0.015374	metilene	994	FALSE	TRUE	ENOX1	FALSE		0	20.7733
10	61952077	61953772	1696	15	-0.210595	0.00064576	metilene	1695	FALSE	TRUE	ARID5B	FALSE		1	19.7617
6	75098849	75099932	1084	10	-0.210586	0.017492	metilene	1083	FALSE	TRUE	COL12A1	FALSE		0	21.4533
20	52464568	52465488	921	12	-0.210583	3.83e-05	metilene	920	FALSE	TRUE	LINC01524	FALSE		3	21.5317
19	56181432	56181915	484	13	-0.210581	0.00019456	metilene	483	FALSE	TRUE	GALP	FALSE		2	20.8267
17	55713367	55715255	1889	19	-0.210573	1.08e-05	metilene	1888	FALSE	FALSE		FALSE		6	20.1317
6	109108301	109109074	774	9	-0.210571	0.015153	metilene	773	FALSE	TRUE	CEP57L1	FALSE		1	22.545
8	93818787	93820563	1777	14	-0.21057	0.0051111	metilene	1776	FALSE	TRUE	TMEM67	FALSE		4	24.0133
10	49140724	49141611	888	12	-0.210554	0.006694	metilene	887	FALSE	TRUE	FAM170B-AS1	FALSE		1	23.9033
1	175066851	175068115	1265	15	-0.210546	0.0019919	metilene	1264	FALSE	TRUE	TNN	TRUE	TNN	1	23.9933
4	186169437	186169833	397	12	-0.210538	0.0077051	metilene	396	FALSE	TRUE	FAM149A	FALSE		0	23.9567
16	25927934	25929019	1086	14	-0.210525	9.1e-05	metilene	1085	FALSE	TRUE	HS3ST4,AC093516.1	FALSE		2	22.0367
18	59972719	59973834	1116	16	-0.210524	2.68e-07	metilene	1115	FALSE	FALSE		FALSE		0	22.2667
2	168452714	168453768	1055	9	-0.210511	0.034826	metilene	1054	FALSE	FALSE		FALSE		1	24.05
12	10198139	10199020	882	17	-0.210493	0.0001823	metilene	881	FALSE	FALSE		FALSE		2	23.845
8	48159763	48160362	600	13	-0.210486	0.0066282	metilene	599	FALSE	FALSE		FALSE		2	21.715
5	154990768	154991695	928	17	-0.21048	5.94e-09	metilene	927	FALSE	FALSE		FALSE		3	21.5533
9	107621250	107622620	1371	17	-0.210455	0.00074912	metilene	1370	FALSE	FALSE		FALSE		4	23.9817
18	59591492	59593178	1687	13	-0.210448	0.0062773	metilene	1686	FALSE	TRUE	CCBE1	FALSE		7	22.1033
10	32984986	32985656	671	12	-0.210433	0.0036865	metilene	670	FALSE	TRUE	ITGB1,ITGB1-DT	FALSE		3	24.2417
3	193730117	193731107	991	16	-0.210416	5.38e-07	metilene	990	FALSE	FALSE		FALSE		0	19.5917
2	144550417	144551148	732	10	-0.210405	0.0031858	metilene	731	FALSE	TRUE	LINC01412	FALSE		5	21.4833
1	107484034	107485658	1625	14	-0.210385	0.0014302	metilene	1624	FALSE	FALSE		FALSE		1	22.4383
5	6521794	6522435	642	14	-0.210375	0.0012928	metilene	641	FALSE	FALSE		FALSE		1	22.06
12	129114990	129116421	1432	18	-0.210342	4.57e-07	metilene	1431	FALSE	TRUE	TMEM132D	FALSE		2	23.57
1	18191770	18193528	1759	25	-0.21031	7.26e-10	metilene	1758	FALSE	TRUE	IGSF21	FALSE		5	22.3433
8	132629368	132629663	296	13	-0.210307	0.00082372	metilene	295	FALSE	TRUE	LRRC6	FALSE		2	17.5817
7	137594205	137596212	2008	21	-0.210302	0.00059034	metilene	2007	FALSE	TRUE	DGKI	FALSE		2	20.805
11	69663483	69664239	757	8	-0.210297	0.024821	metilene	756	FALSE	TRUE	LTO1	FALSE		2	25.09
12	77996329	77997652	1324	12	-0.210275	0.00088204	metilene	1323	FALSE	TRUE	NAV3	FALSE		2	21.03
14	76407813	76408501	689	11	-0.210271	7.2e-05	metilene	688	FALSE	TRUE	ESRRB	TRUE	ESRRB	1	26.7583
2	2663713	2664112	400	13	-0.210269	4.37e-05	metilene	399	FALSE	TRUE	AC018685.2	FALSE		0	27.3233
9	114282410	114283485	1076	15	-0.210265	4.12e-08	metilene	1075	FALSE	TRUE	COL27A1	FALSE		2	20.79
X	39801717	39803156	1440	27	-0.210256	2.66e-09	metilene	1439	FALSE	FALSE		FALSE		3	10.88
3	140570497	140571479	983	10	-0.210235	0.037402	metilene	982	FALSE	TRUE	CLSTN2	FALSE		2	22.94
10	107994817	107996231	1415	13	-0.210234	0.0017303	metilene	1414	FALSE	TRUE	LINC01435	FALSE		7	20.95
10	25487067	25488608	1542	11	-0.210221	0.014835	metilene	1541	FALSE	TRUE	GPR158	FALSE		5	20.7433
8	23504909	23505904	996	16	-0.21021	0.00013491	metilene	995	FALSE	FALSE		FALSE		4	21.1167
21	17399044	17400051	1008	14	-0.2102	0.0056008	metilene	1007	FALSE	FALSE		FALSE		5	20.2667
9	135444699	135445124	426	9	-0.210197	0.014962	metilene	425	FALSE	FALSE		FALSE		2	23.6683
8	21347675	21348764	1090	15	-0.210188	0.0039544	metilene	1089	FALSE	FALSE		FALSE		2	20.1383
X	89579290	89580673	1384	16	-0.210154	0.0028297	metilene	1383	FALSE	FALSE		FALSE		1	7.245
1	85229454	85231036	1583	20	-0.210143	1.15e-06	metilene	1582	FALSE	FALSE		FALSE		6	23.1717
5	168433698	168434236	539	10	-0.21014	NA	camel	538	FALSE	TRUE	WWC1	FALSE		2	23.2083
12	9440567	9442095	1529	19	-0.210125	0.034547	metilene	1528	FALSE	FALSE		FALSE		4	14.9817
6	46393851	46394548	698	7	-0.210115	0.043077	metilene	697	FALSE	TRUE	RCAN2	FALSE		0	25.3167
X	40434681	40435111	431	14	-0.210115	0.0025572	metilene	430	FALSE	FALSE		FALSE		0	10.6383
18	75188624	75189891	1268	14	-0.210104	2.15e-06	metilene	1267	FALSE	FALSE		FALSE		2	23.245
10	23300272	23300474	203	8	-0.210084	0.01086	metilene	202	FALSE	TRUE	C10orf67	FALSE		1	22.2817
17	34072736	34073989	1254	14	-0.210073	0.0025411	metilene	1253	FALSE	TRUE	ASIC2,AC024610.2,AC004147.4	FALSE		2	21.7717
8	113315996	113316768	773	10	-0.21006	0.016134	metilene	772	FALSE	TRUE	CSMD3	FALSE		3	19.1917
3	5006863	5007560	698	9	-0.210059	0.014678	metilene	697	FALSE	FALSE		FALSE		1	22.18
20	16808071	16809323	1253	12	-0.21001	0.0016726	metilene	1252	FALSE	FALSE		FALSE		0	21.94
8	118863708	118864754	1047	13	-0.209998	0.0017178	metilene	1046	FALSE	TRUE	SAMD12-AS1	FALSE		2	22.7367
7	96215241	96216103	863	14	-0.209985	4.93e-06	metilene	862	FALSE	TRUE	SLC25A13	FALSE		3	22.34
10	15637780	15639605	1826	18	-0.209983	1.16e-07	metilene	1825	FALSE	TRUE	ITGA8	FALSE		4	22.4833
6	80216617	80217369	753	11	-0.209982	0.00075634	metilene	752	FALSE	TRUE	BCKDHB	FALSE		1	20.025
8	8432160	8432544	385	9	-0.209975	0.014928	metilene	384	FALSE	FALSE		FALSE		0	18.7933
2	3062083	3063087	1005	18	-0.209965	2.09e-07	metilene	1004	FALSE	TRUE	LINC01250	FALSE		1	23.26
15	27956073	27956438	366	11	-0.209954	0.00082161	metilene	365	FALSE	TRUE	OCA2	FALSE		2	25.8617
8	60781005	60782293	1289	17	-0.209935	2.66e-07	metilene	1288	FALSE	TRUE	CHD7	FALSE		0	19.2867
2	222751075	222751690	616	10	-0.209934	0.035376	metilene	615	FALSE	FALSE		FALSE		2	21.91
9	89848686	89849011	326	9	-0.209917	0.015023	metilene	325	FALSE	TRUE	AL161629.1	FALSE		0	23.0283
7	83460738	83461351	614	12	-0.209902	0.015312	metilene	613	FALSE	TRUE	SEMA3E	TRUE	SEMA3E	1	20.295
2	224498957	224500283	1327	11	-0.209896	0.017382	metilene	1326	FALSE	TRUE	CUL3	TRUE	CUL3	0	23.055
6	130078665	130079671	1007	12	-0.209879	0.029909	metilene	1006	FALSE	TRUE	L3MBTL3	FALSE		1	22.4767
2	179562124	179562597	474	10	-0.209878	0.003508	metilene	473	FALSE	TRUE	ZNF385B	TRUE	ZNF385B	0	21.14
1	84776830	84777763	934	11	-0.209875	0.0081917	metilene	933	FALSE	FALSE		FALSE		1	22.8467
14	75357031	75357859	829	15	-0.209858	0.00030865	metilene	828	FALSE	FALSE		FALSE		2	17.8317
5	56449278	56450390	1113	11	-0.20984	0.0029945	metilene	1112	FALSE	FALSE		FALSE		1	23.8283
16	17766830	17767659	830	10	-0.209832	0.017461	metilene	829	FALSE	FALSE		FALSE		4	21.4033
10	46426892	46428247	1356	22	-0.209823	0.0047311	metilene	1355	FALSE	TRUE	AC244230.2,LINC00842	FALSE		3	12.1467
4	41576960	41577679	720	10	-0.209822	0.0015539	metilene	719	FALSE	TRUE	LIMCH1	FALSE		3	21.07
6	56591387	56591912	526	11	-0.209821	0.015016	metilene	525	FALSE	TRUE	DST	FALSE		2	18.5083
4	83617726	83618809	1084	11	-0.209816	0.046378	metilene	1083	FALSE	FALSE		FALSE		1	22.1817
8	134597546	134598208	663	13	-0.209798	0.047016	metilene	662	FALSE	TRUE	ZFAT,ZFAT-AS1	TRUE	ZFAT-AS1	2	25.325
8	133399781	133400471	691	11	-0.20979	0.017426	metilene	690	FALSE	FALSE		FALSE		0	24.8083
9	105066123	105066886	764	8	-0.209788	0.024639	metilene	763	FALSE	TRUE	AL591506.1	FALSE		1	24.43
9	89009813	89010310	498	10	-0.209781	0.0033796	metilene	497	FALSE	TRUE	SHC3	FALSE		0	23.1
16	62093380	62094773	1394	16	-0.209774	0.00045746	metilene	1393	FALSE	FALSE		FALSE		3	20.91
X	12605076	12605999	924	16	-0.209762	0.0018495	metilene	923	FALSE	TRUE	FRMPD4	FALSE		2	11.2633
12	111190263	111191097	835	14	-0.209761	2.14e-05	metilene	834	FALSE	TRUE	CUX2	FALSE		2	24.8783
6	39837175	39837649	475	10	-0.20976	0.017101	metilene	474	FALSE	TRUE	DAAM2	FALSE		3	22.4083
12	82767388	82768764	1377	16	-0.209759	1.69e-05	metilene	1376	FALSE	TRUE	TMTC2	FALSE		2	21.7017
16	46721497	46722329	833	12	-0.209754	0.0001767	metilene	832	FALSE	TRUE	MYLK3	FALSE		7	24.2217
6	63445892	63446551	660	15	-0.209749	0.00032214	metilene	659	FALSE	FALSE		FALSE		3	23.3717
7	131687290	131687948	659	16	-0.209743	0.010527	metilene	658	FALSE	FALSE		FALSE		3	23.7083
19	31101576	31102746	1171	15	-0.209733	0.0011481	metilene	1170	FALSE	TRUE	AC020912.1	FALSE		0	22.785
10	47306536	47307069	534	10	-0.209724	0.016865	metilene	533	FALSE	TRUE	GDF10	FALSE		1	23.0767
1	2431980	2432249	270	10	-0.209711	0.035127	metilene	269	FALSE	TRUE	PLCH2	FALSE		0	21.4017
2	106863069	106864104	1036	18	-0.20971	8.15e-05	metilene	1035	FALSE	TRUE	ST6GAL2	FALSE		3	22.7133
8	138182290	138183128	839	15	-0.209696	0.0022801	metilene	838	FALSE	TRUE	FAM135B	FALSE		2	22.8517
10	22690712	22691652	941	10	-0.209696	0.033304	metilene	940	FALSE	TRUE	PIP4K2A	TRUE	PIP4K2A	2	22.8033
X	13078296	13079878	1583	24	-0.209662	0.00050866	metilene	1582	FALSE	FALSE		FALSE		2	10.6433
8	57110790	57112708	1919	16	-0.209661	0.0099866	metilene	1918	FALSE	FALSE		FALSE		5	22.0667
X	136965794	136966447	654	20	-0.20966	0.031279	metilene	653	FALSE	FALSE		FALSE		2	10.1533
3	117688177	117689656	1480	13	-0.209654	0.00080385	metilene	1479	FALSE	TRUE	AC092691.1,LINC02024	TRUE	LINC02024	1	22.3233
4	138770753	138772028	1276	11	-0.20965	0.0074894	metilene	1275	FALSE	FALSE		FALSE		2	23.775
11	45243491	45244472	982	19	-0.209646	1.07e-07	metilene	981	FALSE	TRUE	SYT13	FALSE		1	26.8317
21	42298364	42299623	1260	16	-0.209645	0.00051856	metilene	1259	FALSE	FALSE		FALSE		0	23.19
14	98254152	98254900	749	10	-0.209636	0.0072093	metilene	748	FALSE	FALSE		FALSE		1	20.75
1	233427116	233428644	1529	6	-0.209634	NA	camel	1528	FALSE	FALSE		FALSE		2	23.7917
1	158100938	158101597	660	11	-0.209618	0.0034136	metilene	659	FALSE	FALSE		FALSE		1	26.71
20	40234530	40237025	2496	17	-0.209609	0.00011379	metilene	2495	FALSE	FALSE		FALSE		2	21.04
3	127019457	127019787	331	8	-0.209586	0.027247	metilene	330	FALSE	TRUE	PLXNA1	FALSE		0	26.805
13	75507148	75507889	742	10	-0.20958	0.016756	metilene	741	FALSE	FALSE		FALSE		1	25.34
1	146737493	146737823	331	8	-0.209578	0.025836	metilene	330	FALSE	FALSE		FALSE		1	22.1117
10	122798407	122799359	953	17	-0.209571	3e-08	metilene	952	FALSE	FALSE		FALSE		1	24.93
6	130731978	130733483	1506	19	-0.20954	1.07e-05	metilene	1505	FALSE	FALSE		FALSE		6	21.4283
6	161152102	161152789	688	18	-0.209537	3.66e-06	metilene	687	FALSE	TRUE	AGPAT4	FALSE		0	20.6433
17	8883812	8884314	503	10	-0.209512	0.037813	metilene	502	FALSE	TRUE	PIK3R5	TRUE	PIK3R5	2	25.4683
13	31843015	31843642	628	10	-0.209505	0.017132	metilene	627	FALSE	TRUE	AL138708.1	FALSE		1	25.285
9	79891520	79892217	698	10	-0.209498	0.017396	metilene	697	FALSE	TRUE	AL161912.2	FALSE		3	23.295
3	124638926	124640272	1347	11	-0.209492	0.0076758	metilene	1346	FALSE	TRUE	KALRN	FALSE		4	20.6467
13	31892002	31893546	1545	21	-0.209481	5.6e-09	metilene	1544	FALSE	TRUE	FRY	FALSE		2	22.65
15	25816161	25817230	1070	9	-0.209473	0.0065463	metilene	1069	FALSE	TRUE	ATP10A	FALSE		2	21.6933
X	140664202	140665749	1548	14	-0.209463	0.010338	metilene	1547	FALSE	FALSE		FALSE		3	10.8283
1	87123253	87124349	1097	18	-0.20946	0.017695	metilene	1096	FALSE	TRUE	AC093155.3	FALSE		3	25.0017
20	61261259	61261713	455	7	-0.209429	0.042728	metilene	454	FALSE	TRUE	CDH4	FALSE		1	23.2617
17	14347815	14349235	1421	15	-0.209417	0.0011614	metilene	1420	FALSE	TRUE	HS3ST3B1	FALSE		0	21.4617
8	47424215	47425028	814	10	-0.209409	0.0006673	metilene	813	FALSE	TRUE	SPIDR	FALSE		3	22.1933
14	57532016	57533151	1136	8	-0.209407	0.027374	metilene	1135	FALSE	FALSE		FALSE		0	23.25
12	60284872	60285547	676	12	-0.209405	0.015361	metilene	675	FALSE	FALSE		FALSE		1	22.3683
9	102768215	102769072	858	9	-0.209395	0.0066283	metilene	857	FALSE	FALSE		FALSE		0	20.74
13	28489153	28490357	1205	16	-0.209394	0.0018548	metilene	1204	FALSE	TRUE	FLT1	FALSE		2	24.2533
9	88538458	88539496	1039	15	-0.20939	2.11e-05	metilene	1038	FALSE	TRUE	NXNL2	FALSE		2	26.295
4	92315514	92316058	545	10	-0.209387	0.016546	metilene	544	FALSE	TRUE	GRID2	FALSE		1	20.3067
X	119598186	119598979	794	17	-0.20937	0.00011348	metilene	793	FALSE	TRUE	NKRF	FALSE		1	12.01
15	66633553	66634334	782	11	-0.209359	0.015757	metilene	781	FALSE	TRUE	LINC01169	FALSE		4	22.785
7	120375507	120375853	347	7	-0.209357	0.043163	metilene	346	FALSE	TRUE	KCND2	FALSE		0	19.5183
5	152527896	152529045	1150	17	-0.209346	0.014602	metilene	1149	FALSE	TRUE	AC008571.2	FALSE		1	22.2783
7	68801543	68801861	319	6	-0.20934	NA	camel	318	FALSE	FALSE		FALSE		1	24.0333
10	88951640	88952009	370	7	-0.2093	0.016512	metilene	369	FALSE	TRUE	STAMBPL1,ACTA2	TRUE	ACTA2	0	26.0667
18	61153502	61155447	1946	21	-0.209285	2.03e-05	metilene	1945	FALSE	FALSE		FALSE		1	20.6083
X	10160869	10161982	1114	23	-0.209278	1.71e-05	metilene	1113	FALSE	TRUE	CLCN4	FALSE		3	12.1967
9	16595917	16597535	1619	13	-0.209264	0.049433	metilene	1618	FALSE	TRUE	BNC2	FALSE		0	20.025
2	152006606	152007863	1258	16	-0.209238	7.34e-05	metilene	1257	FALSE	TRUE	CACNB4	FALSE		4	22.7083
7	104658503	104659104	602	12	-0.209231	0.015811	metilene	601	FALSE	TRUE	LHFPL3	FALSE		2	23.27
9	13620421	13621125	705	9	-0.20922	0.034326	metilene	704	FALSE	TRUE	AL583785.1	FALSE		2	20.195
8	123959336	123960975	1640	15	-0.209216	0.0006318	metilene	1639	FALSE	TRUE	FER1L6	FALSE		7	21.7117
2	42543395	42544315	921	12	-0.209215	0.0014591	metilene	920	FALSE	TRUE	MTA3	FALSE		5	22.4633
12	3362417	3362883	467	15	-0.209192	1.77e-05	metilene	466	FALSE	FALSE		FALSE		1	23.8867
1	41723951	41724897	947	13	-0.209189	7.5e-07	metilene	946	FALSE	TRUE	HIVEP3	FALSE		2	21.7483
1	176893167	176893698	532	8	-0.209172	0.011065	metilene	531	FALSE	TRUE	ASTN1	FALSE		0	20.3567
8	10717027	10717476	450	10	-0.209168	0.0015825	metilene	449	FALSE	FALSE		FALSE		0	23.1683
1	56818505	56819106	602	12	-0.209167	8.62e-05	metilene	601	FALSE	TRUE	FYB2	TRUE	FYB2	1	18.9133
X	97615589	97616408	820	12	-0.209143	0.015319	metilene	819	FALSE	TRUE	DIAPH2-AS1	TRUE	DIAPH2-AS1	2	12.2333
X	119699812	119701682	1871	32	-0.209142	9.29e-10	metilene	1870	FALSE	FALSE		FALSE		11	12.0317
11	119906950	119907361	412	7	-0.2091	0.043389	metilene	411	FALSE	TRUE	AP001994.3	FALSE		2	24.7417
10	46270751	46271327	577	10	-0.209099	0.0014979	metilene	576	FALSE	FALSE		FALSE		0	21.8083
9	110191800	110193066	1267	12	-0.209079	0.0017681	metilene	1266	FALSE	TRUE	C9orf152	FALSE		2	22.12
11	104016327	104017077	751	10	-0.209079	0.0035037	metilene	750	FALSE	TRUE	PDGFD	FALSE		2	21.88
8	27585618	27586125	508	9	-0.209076	0.0028164	metilene	507	FALSE	FALSE		FALSE		1	22.3217
20	51592055	51592507	453	13	-0.209073	0.0034231	metilene	452	FALSE	FALSE		FALSE		0	24.5333
3	181915025	181917112	2088	22	-0.209061	1.4e-10	metilene	2087	FALSE	FALSE		FALSE		2	24.145
10	22954506	22955793	1288	16	-0.209059	0.020989	metilene	1287	FALSE	TRUE	ARMC3	TRUE	ARMC3	4	22.0933
13	110728739	110729120	382	10	-0.209054	0.016164	metilene	381	FALSE	FALSE		FALSE		1	21.955
16	73386160	73387149	990	11	-0.209039	0.033915	metilene	989	FALSE	TRUE	ZFHX3,LINC01568	TRUE	LINC01568	2	20.2317
10	30627838	30627933	96	9	-0.209035	0.015158	metilene	95	FALSE	TRUE	LYZL2	FALSE		1	21.7583
5	154142438	154144234	1797	22	-0.20901	2.97e-08	metilene	1796	FALSE	TRUE	MFAP3	FALSE		4	22.0883
9	6532758	6533805	1048	15	-0.209009	8.47e-05	metilene	1047	FALSE	TRUE	GLDC	TRUE	GLDC	1	19.1517
4	34363782	34364901	1120	16	-0.209005	7.29e-05	metilene	1119	FALSE	FALSE		FALSE		4	22.3867
X	123772468	123772819	352	16	-0.208998	0.0031153	metilene	351	FALSE	FALSE		FALSE		2	11.7833
2	80122791	80123261	471	8	-0.208996	0.026763	metilene	470	FALSE	TRUE	CTNNA2	FALSE		0	23.2917
10	126458678	126459352	675	14	-0.208993	0.00075396	metilene	674	FALSE	TRUE	C10orf90,AL589787.1	FALSE		0	25.1517
X	110439377	110440304	928	20	-0.208992	0.013182	metilene	927	FALSE	TRUE	AMMECR1,RTL9	TRUE	AMMECR1	0	11.2817
20	61863876	61864274	399	7	-0.208986	0.042861	metilene	398	FALSE	TRUE	CDH4	FALSE		1	25.215
9	134569034	134569760	727	11	-0.208982	0.0039061	metilene	726	FALSE	FALSE		FALSE		0	27.0117
16	81574464	81575375	912	13	-0.208981	0.00081739	metilene	911	FALSE	TRUE	CMIP	FALSE		3	25.615
4	186542173	186542552	380	8	-0.208969	0.011281	metilene	379	FALSE	TRUE	AC018709.1,MTNR1A	FALSE		1	25.035
11	114199901	114200121	221	8	-0.208961	0.026354	metilene	220	FALSE	TRUE	ZBTB16	FALSE		1	21.8
6	21357941	21358443	503	14	-0.208939	8.62e-05	metilene	502	FALSE	FALSE		FALSE		2	23.185
6	161747581	161748636	1056	19	-0.208915	0.0011954	metilene	1055	FALSE	TRUE	PRKN	FALSE		0	24.445
18	24018430	24019244	815	18	-0.2089	2.21e-07	metilene	814	FALSE	TRUE	TTC39C	FALSE		0	26.56
1	91067101	91068223	1123	12	-0.208883	0.0072942	metilene	1122	FALSE	FALSE		FALSE		2	21.33
X	65584160	65585414	1255	16	-0.208883	0.00045963	metilene	1254	FALSE	FALSE		FALSE		6	14.085
5	6704077	6704678	602	12	-0.208867	0.00078424	metilene	601	FALSE	TRUE	LINC02102	FALSE		0	25.735
17	31398452	31398932	481	13	-0.208866	0.0034175	metilene	480	FALSE	TRUE	RAB11FIP4	FALSE		0	22.485
6	141251852	141253099	1248	14	-0.208855	0.00018685	metilene	1247	FALSE	FALSE		FALSE		3	20.3967
10	121993772	121994896	1125	17	-0.208849	6.23e-08	metilene	1124	FALSE	TRUE	TACC2	TRUE	TACC2	2	24.365
1	222518245	222519691	1447	18	-0.208846	0.00016078	metilene	1446	FALSE	FALSE		FALSE		2	16.3883
1	12645563	12646181	619	8	-0.208781	0.025203	metilene	618	FALSE	TRUE	AADACL4	FALSE		2	22.9817
1	18572717	18573533	817	12	-0.208775	0.00078831	metilene	816	FALSE	FALSE		FALSE		2	25.7767
8	10974222	10975566	1345	24	-0.208759	8.65e-10	metilene	1344	FALSE	TRUE	XKR6	FALSE		2	24.9517
5	23093289	23094009	721	10	-0.208751	0.0031135	metilene	720	FALSE	FALSE		FALSE		1	21.9717
1	115684297	115685207	911	10	-0.208741	0.016401	metilene	910	FALSE	TRUE	VANGL1	FALSE		2	23.2317
13	98301480	98301944	465	10	-0.208739	0.031382	metilene	464	FALSE	TRUE	FARP1	FALSE		0	25.2283
16	17173610	17174595	986	11	-0.20872	0.0078906	metilene	985	FALSE	TRUE	XYLT1	FALSE		2	22.64
17	68481739	68482231	493	12	-0.208711	1.81e-05	metilene	492	FALSE	TRUE	AC007780.1	FALSE		1	24.095
1	116219000	116219860	861	12	-0.208704	3.53e-06	metilene	860	FALSE	FALSE		FALSE		2	21.87
4	139656665	139657379	715	13	-0.208684	0.00078957	metilene	714	FALSE	FALSE		FALSE		0	20.9367
9	16483688	16485217	1530	15	-0.208679	4.28e-05	metilene	1529	FALSE	TRUE	BNC2	FALSE		0	23.85
20	19541342	19541993	652	12	-0.208642	0.01414	metilene	651	FALSE	TRUE	SLC24A3	FALSE		1	21.1133
11	76664798	76665414	617	10	-0.208636	5.18e-05	metilene	616	FALSE	TRUE	LRRC32	TRUE	LRRC32	1	23.9483
5	4405380	4405899	520	9	-0.208635	0.014337	metilene	519	FALSE	FALSE		FALSE		1	20.3167
9	100803340	100804143	804	7	-0.208634	0.040906	metilene	803	FALSE	FALSE		FALSE		1	24.685
7	36777136	36777971	836	14	-0.20863	9.23e-08	metilene	835	FALSE	FALSE		FALSE		1	22.9267
2	105193110	105194416	1307	28	-0.208626	0.0003615	metilene	1306	FALSE	FALSE		FALSE		2	22.2567
18	48110684	48112408	1725	23	-0.208614	5.78e-07	metilene	1724	FALSE	TRUE	ZBTB7C	FALSE		4	20.5783
11	57416020	57416766	747	13	-0.208612	0.00039993	metilene	746	FALSE	TRUE	AP000781.2,SLC43A3	TRUE	SLC43A3	3	25.38
5	173394545	173396366	1822	21	-0.208598	7.56e-08	metilene	1821	FALSE	TRUE	AC016573.1	FALSE		3	21.2083
20	51780224	51780481	258	8	-0.20859	0.01098	metilene	257	FALSE	FALSE		FALSE		3	24.33
3	64501254	64501925	672	10	-0.208588	0.0032893	metilene	671	FALSE	FALSE		FALSE		1	22.4717
7	24722574	24723448	875	19	-0.208586	3.62e-05	metilene	874	FALSE	TRUE	GSDME	FALSE		0	22.4683
20	25484578	25485521	944	16	-0.208572	0.00026887	metilene	943	FALSE	TRUE	NINL	FALSE		1	26.6867
12	69341685	69342858	1174	13	-0.208536	0.013235	metilene	1173	FALSE	FALSE		FALSE		1	21.78
X	40293636	40294467	832	17	-0.20853	0.00075748	metilene	831	FALSE	TRUE	AC091806.1	FALSE		1	10.4983
4	52610048	52610174	127	12	-0.208526	0.013924	metilene	126	FALSE	TRUE	USP46	FALSE		1	16.5783
7	103385220	103385913	694	14	-0.20852	8.72e-05	metilene	693	FALSE	TRUE	SLC26A5	FALSE		2	19.1983
4	136917520	136918484	965	11	-0.208517	0.030802	metilene	964	FALSE	TRUE	LINC02511	FALSE		1	20.7967
22	24627489	24628048	560	23	-0.208517	9.39e-05	metilene	559	FALSE	TRUE	GGT1	TRUE	GGT1	0	13.9
X	22128864	22130367	1504	17	-0.208513	0.0081647	metilene	1503	FALSE	TRUE	PHEX	FALSE		3	10.5067
2	205710693	205711687	995	8	-0.208498	0.026716	metilene	994	FALSE	TRUE	NRP2	FALSE		1	22.2133
1	41523117	41523899	783	15	-0.208492	0.00031297	metilene	782	FALSE	TRUE	HIVEP3	FALSE		0	19.4667
1	219150805	219152339	1535	14	-0.208479	8.18e-07	metilene	1534	FALSE	TRUE	LYPLAL1-DT	FALSE		5	20.5717
1	5287717	5288075	359	10	-0.208467	0.035253	metilene	358	FALSE	FALSE		FALSE		0	26.8333
3	14416383	14417069	687	18	-0.208451	1.76e-06	metilene	686	FALSE	TRUE	SLC6A6	FALSE		2	21.0833
20	51230761	51231885	1125	19	-0.20845	0.00037872	metilene	1124	FALSE	FALSE		FALSE		2	25.37
3	72470771	72471944	1174	12	-0.208434	0.015998	metilene	1173	FALSE	FALSE		FALSE		1	24.6333
13	112143871	112144521	651	13	-0.208434	8.06e-07	metilene	650	FALSE	FALSE		FALSE		0	25.3133
4	154019911	154020341	431	11	-0.208429	0.007849	metilene	430	FALSE	TRUE	AC079298.3	FALSE		1	24.2817
18	46293165	46294865	1701	21	-0.208423	4.71e-09	metilene	1700	FALSE	FALSE		FALSE		4	20.8567
4	100950756	100951938	1183	19	-0.20839	0.0037526	metilene	1182	FALSE	FALSE		FALSE		1	18.45
5	158044641	158045839	1199	11	-0.208384	0.034813	metilene	1198	FALSE	FALSE		FALSE		4	24.955
4	7637031	7637397	367	12	-0.208381	2.58e-07	metilene	366	FALSE	TRUE	SORCS2	FALSE		2	22.0017
1	67444200	67444832	633	18	-0.208351	1.34e-08	metilene	632	FALSE	FALSE		FALSE		4	22.3617
10	122494216	122494563	348	14	-0.208347	0.0007251	metilene	347	FALSE	TRUE	HTRA1	FALSE		0	18.2017
2	128757199	128758869	1671	25	-0.208315	1.41e-09	metilene	1670	FALSE	FALSE		FALSE		7	25.0567
2	178823961	178825140	1180	13	-0.208315	0.0068764	metilene	1179	FALSE	TRUE	TTN	FALSE		1	20.0217
9	68989743	68990228	486	8	-0.208315	0.026359	metilene	485	FALSE	TRUE	PIP5K1B	FALSE		2	24.2117
2	12439178	12440061	884	15	-0.208311	0.00059475	metilene	883	FALSE	TRUE	MIR3681HG	FALSE		1	21.3017
18	38007943	38010124	2182	17	-0.208281	0.0013819	metilene	2181	FALSE	FALSE		FALSE		4	21.3783
2	157527307	157528946	1640	10	-0.208273	0.017497	metilene	1639	FALSE	TRUE	ACVR1C	FALSE		1	21.6067
2	168000439	168001974	1536	13	-0.208267	0.0033779	metilene	1535	FALSE	TRUE	STK39	FALSE		1	20.465
18	6404230	6404897	668	11	-0.208265	0.033001	metilene	667	FALSE	TRUE	L3MBTL4	FALSE		3	23.175
3	180587075	180587501	427	7	-0.208253	0.043419	metilene	426	FALSE	TRUE	AC125618.2	FALSE		1	21.3883
4	119946387	119947801	1415	14	-0.208248	0.0050801	metilene	1414	FALSE	TRUE	LINC02502	FALSE		2	21.4383
3	150876337	150878345	2009	16	-0.208245	3.54e-05	metilene	2008	FALSE	TRUE	CLRN1-AS1,MINDY4B	FALSE		2	21.8633
5	62323168	62323336	169	8	-0.208215	0.0014857	metilene	168	FALSE	TRUE	KIF2A	FALSE		2	20.715
8	21407694	21409154	1461	23	-0.20821	1.25e-08	metilene	1460	FALSE	FALSE		FALSE		1	20.6433
5	103713172	103715669	2498	24	-0.208209	4.06e-07	metilene	2497	FALSE	FALSE		FALSE		4	19.8783
15	92437445	92437996	552	12	-0.208201	0.031974	metilene	551	FALSE	TRUE	ST8SIA2	FALSE		1	22.0933
8	142215181	142216029	849	14	-0.208192	0.00069054	metilene	848	FALSE	TRUE	TSNARE1	FALSE		0	21.4117
10	106899428	106900884	1457	14	-0.208189	0.037565	metilene	1456	FALSE	TRUE	SORCS1	FALSE		4	20.2917
X	132225574	132226899	1326	13	-0.208183	0.0015979	metilene	1325	FALSE	TRUE	RAP2C-AS1	FALSE		2	12.1933
11	1903768	1904203	436	7	-0.208168	0.042454	metilene	435	FALSE	TRUE	LINC01150	FALSE		1	28.24
3	8551506	8552561	1056	18	-0.208144	1.51e-09	metilene	1055	FALSE	TRUE	LMCD1-AS1,LMCD1	FALSE		3	23.6667
16	60080207	60081108	902	13	-0.208141	0.04778	metilene	901	FALSE	FALSE		FALSE		1	19.4783
12	20538447	20540293	1847	16	-0.208107	8.39e-06	metilene	1846	FALSE	TRUE	PDE3A	FALSE		6	21.8983
16	80945512	80946882	1371	14	-0.208096	0.010808	metilene	1370	FALSE	TRUE	AC009070.1	FALSE		4	23.4417
3	55658867	55659904	1038	14	-0.208085	0.0025921	metilene	1037	FALSE	TRUE	ERC2,ERC2-IT1	TRUE	ERC2-IT1	1	22.8283
18	77012081	77012657	577	11	-0.208064	7.39e-05	metilene	576	FALSE	TRUE	MBP	FALSE		0	24.54
8	48541494	48542854	1361	16	-0.208063	1.85e-05	metilene	1360	FALSE	FALSE		FALSE		1	23.9317
6	138236450	138236980	531	9	-0.208005	0.014023	metilene	530	FALSE	TRUE	ARFGEF3	FALSE		1	19.4633
18	51323487	51324877	1391	13	-0.207992	0.0016685	metilene	1390	FALSE	FALSE		FALSE		0	21.8933
9	19623863	19624968	1106	13	-0.207982	0.00019791	metilene	1105	FALSE	TRUE	SLC24A2	FALSE		0	21.6083
16	26189303	26190127	825	11	-0.20798	0.016497	metilene	824	FALSE	FALSE		FALSE		2	20.025
X	119411830	119412621	792	12	-0.20798	0.031388	metilene	791	FALSE	TRUE	SLC25A43	FALSE		3	10.84
8	28367461	28368067	607	13	-0.207977	0.001733	metilene	606	FALSE	TRUE	ZNF395,FBXO16	FALSE		1	25.865
1	233871189	233872217	1029	14	-0.207963	0.019453	metilene	1028	FALSE	FALSE		FALSE		0	21.15
15	95436824	95437762	939	13	-0.20793	0.00019537	metilene	938	FALSE	TRUE	LINC00924	FALSE		3	21.2333
10	68049160	68050390	1231	12	-0.207927	0.015805	metilene	1230	FALSE	TRUE	HERC4	FALSE		6	22.4383
15	69145420	69146224	805	8	-0.207925	0.026134	metilene	804	FALSE	FALSE		FALSE		0	23.5183
2	162445281	162446392	1112	8	-0.207923	NA	camel	1111	FALSE	TRUE	KCNH7	FALSE		1	20.67
14	58350501	58351648	1148	13	-0.207917	0.0032053	metilene	1147	FALSE	TRUE	ARID4A	TRUE	ARID4A	0	23.5383
7	132379764	132381240	1477	13	-0.207908	1.55e-05	metilene	1476	FALSE	TRUE	PLXNA4	FALSE		4	24.93
6	166259572	166260514	943	15	-0.20788	0.0042668	metilene	942	FALSE	FALSE		FALSE		2	23.065
7	37434866	37435904	1039	13	-0.207866	0.0027795	metilene	1038	FALSE	TRUE	ELMO1	FALSE		1	24.1717
16	86456311	86457573	1263	14	-0.207849	0.018987	metilene	1262	FALSE	FALSE		FALSE		3	21.91
17	72424436	72425035	600	14	-0.207833	8.68e-05	metilene	599	FALSE	TRUE	LINC00511	TRUE	AC007639.1	1	22.4
8	118482162	118484231	2070	15	-0.207814	0.0001685	metilene	2069	FALSE	TRUE	SAMD12	FALSE		3	21.0717
20	4894015	4895119	1105	13	-0.207812	0.00036784	metilene	1104	FALSE	TRUE	SLC23A2	FALSE		0	23.6433
13	77336683	77337914	1232	12	-0.207789	0.00085445	metilene	1231	FALSE	FALSE		FALSE		2	25.94
3	5055357	5056261	905	9	-0.207781	0.014214	metilene	904	FALSE	FALSE		FALSE		1	22.6067
10	28367777	28368609	833	13	-0.207776	1.91e-05	metilene	832	FALSE	FALSE		FALSE		2	21.8033
19	31946612	31947812	1201	14	-0.207762	2.17e-05	metilene	1200	FALSE	TRUE	LINC01837	FALSE		1	22.8683
13	18949209	18949580	372	9	-0.20776	0.015251	metilene	371	FALSE	FALSE		FALSE		0	22.28
17	13905175	13906099	925	11	-0.20776	0.0080081	metilene	924	FALSE	TRUE	COX10-AS1	FALSE		1	22.0683
5	2905793	2906014	222	9	-0.207745	0.034354	metilene	221	FALSE	FALSE		FALSE		1	25.7133
7	47240046	47241503	1458	12	-0.207744	3.95e-05	metilene	1457	FALSE	FALSE		FALSE		1	24.145
1	91027444	91028105	662	10	-0.207735	0.0080186	metilene	661	FALSE	FALSE		FALSE		2	24.0967
10	124378077	124378906	830	12	-0.207731	0.00018831	metilene	829	FALSE	FALSE		FALSE		2	19.7517
6	1868522	1869632	1111	11	-0.207729	0.034526	metilene	1110	FALSE	TRUE	GMDS	FALSE		3	24.615
1	214153662	214155227	1566	16	-0.207728	6.88e-05	metilene	1565	FALSE	TRUE	LINC02775	FALSE		0	21.4283
8	94209790	94211500	1711	13	-0.207719	0.0016322	metilene	1710	FALSE	TRUE	CDH17	FALSE		3	21.9383
7	42046180	42047015	836	11	-0.207715	0.00082774	metilene	835	FALSE	TRUE	GLI3	FALSE		1	22.68
13	31837220	31838685	1466	14	-0.207715	0.00060476	metilene	1465	FALSE	FALSE		FALSE		5	23.2617
3	71158777	71159549	773	10	-0.207705	0.035563	metilene	772	FALSE	TRUE	FOXP1,AC097634.4	FALSE		3	20.385
5	176872174	176872819	646	10	-0.207704	0.016665	metilene	645	FALSE	TRUE	UNC5A	FALSE		0	15.8133
7	7828842	7830002	1161	6	-0.20767	NA	camel	1160	FALSE	TRUE	UMAD1,AC007161.3	FALSE		1	21.4183
2	214828323	214829540	1218	5	-0.207664	NA	camel	1217	FALSE	TRUE	SNHG31	FALSE		4	21.935
10	44881757	44883235	1479	23	-0.207656	3.72e-09	metilene	1478	FALSE	TRUE	TMEM72-AS1	FALSE		0	25.24
6	116356724	116357818	1095	22	-0.207643	0.00013117	metilene	1094	FALSE	TRUE	DSE	FALSE		2	21.545
19	33470122	33471233	1112	15	-0.207632	3.97e-05	metilene	1111	FALSE	TRUE	PEPD	FALSE		0	22.12
1	203058449	203059193	745	9	-0.207629	0.034415	metilene	744	FALSE	TRUE	PPFIA4	FALSE		0	23.1333
6	105118409	105119143	735	11	-0.207591	0.0037597	metilene	734	FALSE	TRUE	BVES	FALSE		3	22.3483
20	19907935	19908358	424	12	-0.207582	0.00031023	metilene	423	FALSE	TRUE	RIN2	FALSE		2	23.285
4	113149421	113150103	683	9	-0.207575	0.015415	metilene	682	FALSE	TRUE	ANK2	FALSE		3	19.0467
6	155083858	155084870	1013	9	-0.207565	0.032626	metilene	1012	FALSE	TRUE	TIAM2	FALSE		2	22.21
7	131948788	131949786	999	11	-0.207562	0.034155	metilene	998	FALSE	TRUE	AC009518.1	FALSE		1	23.1083
13	49645458	49645614	157	7	-0.207555	NA	camel	156	FALSE	FALSE		FALSE		2	24.8433
13	22981772	22982503	732	11	-0.207554	0.013047	metilene	731	FALSE	FALSE		FALSE		0	22.715
10	7091352	7091693	342	6	-0.207545	NA	camel	341	FALSE	TRUE	AL392086.3	FALSE		2	23.275
17	73313441	73314457	1017	15	-0.207544	0.025641	metilene	1016	FALSE	FALSE		FALSE		5	19.685
6	22787783	22788444	662	11	-0.207529	0.0016233	metilene	661	FALSE	TRUE	AL035401.1	FALSE		0	24.0067
4	14827124	14827895	772	14	-0.207527	0.0029425	metilene	771	FALSE	TRUE	LINC00504	FALSE		2	18.93
1	3292455	3292504	50	7	-0.207511	0.043038	metilene	49	FALSE	TRUE	PRDM16	FALSE		0	22.2317
7	133784027	133785307	1281	11	-0.207499	0.035865	metilene	1280	FALSE	TRUE	EXOC4	FALSE		1	20.5483
X	15956457	15957445	989	17	-0.207498	9.76e-05	metilene	988	FALSE	FALSE		FALSE		2	12.255
1	232386353	232387599	1247	18	-0.207489	1.19e-07	metilene	1246	FALSE	FALSE		FALSE		0	25.4833
9	36907356	36908066	711	12	-0.207486	0.015729	metilene	710	FALSE	TRUE	PAX5	FALSE		3	22.6067
8	18766912	18767849	938	23	-0.207484	5.28e-07	metilene	937	FALSE	TRUE	PSD3	FALSE		2	23.5217
10	7804171	7805618	1448	20	-0.207477	4.97e-05	metilene	1447	FALSE	TRUE	ATP5F1C	FALSE		4	23.0083
5	10120771	10121841	1071	18	-0.207474	0.00029442	metilene	1070	FALSE	FALSE		FALSE		4	23.075
7	155261630	155262031	402	14	-0.20746	1.04e-06	metilene	401	FALSE	FALSE		FALSE		1	23.0017
2	53481903	53482763	861	11	-0.207436	6.63e-05	metilene	860	FALSE	FALSE		FALSE		2	23.26
6	20095612	20099449	3838	41	-0.207429	6.05e-17	metilene	3837	FALSE	FALSE		FALSE		6	22.49
X	49988875	49991421	2547	23	-0.207427	9.87e-06	metilene	2546	FALSE	TRUE	CLCN5	FALSE		7	11.0717
16	79096108	79096921	814	13	-0.207426	0.025995	metilene	813	FALSE	TRUE	WWOX,AC009145.1	FALSE		2	22.23
7	124651397	124651873	477	11	-0.207416	0.015642	metilene	476	FALSE	FALSE		FALSE		1	21.2
10	128018216	128018696	481	16	-0.20741	1.84e-05	metilene	480	FALSE	TRUE	PTPRE	FALSE		0	22.325
12	47896169	47896957	789	18	-0.207404	0.0032123	metilene	788	FALSE	TRUE	VDR,AC121338.1	FALSE		1	22.485
6	161112692	161112888	197	8	-0.207389	0.010002	metilene	196	FALSE	TRUE	MAP3K4	FALSE		0	18.575
18	67101584	67102945	1362	14	-0.207386	9.17e-05	metilene	1361	FALSE	FALSE		FALSE		3	21.52
1	65023075	65024357	1283	13	-0.207383	0.012941	metilene	1282	FALSE	TRUE	JAK1	FALSE		5	21.71
6	163252823	163254966	2144	31	-0.207358	7.06e-10	metilene	2143	FALSE	TRUE	PACRG	FALSE		2	22.2283
12	29528106	29529689	1584	13	-0.207355	0.00019757	metilene	1583	FALSE	TRUE	TMTC1,AC009320.1	FALSE		2	20.9183
7	7319950	7320576	627	11	-0.207332	0.0016481	metilene	626	FALSE	FALSE		FALSE		3	21.615
X	40474611	40476435	1825	28	-0.207329	2.51e-08	metilene	1824	FALSE	FALSE		FALSE		5	10.7233
16	49665694	49666304	611	16	-0.207321	4.27e-06	metilene	610	FALSE	TRUE	ZNF423	FALSE		0	21.0267
12	24854984	24855725	742	12	-0.207313	0.00019395	metilene	741	FALSE	TRUE	BCAT1	FALSE		5	22.1617
5	74518882	74521112	2231	27	-0.207281	4.27e-08	metilene	2230	FALSE	TRUE	LINC01331	FALSE		4	19.185
1	166804340	166805155	816	8	-0.20726	0.025391	metilene	815	FALSE	FALSE		FALSE		1	23.1933
2	66587052	66588329	1278	12	-0.207259	0.00017588	metilene	1277	FALSE	TRUE	LINC01798	FALSE		4	22.8533
10	23480158	23481544	1387	16	-0.207255	0.0062883	metilene	1386	FALSE	TRUE	AL512603.2	FALSE		5	23.3867
2	173664387	173665030	644	12	-0.207252	0.014883	metilene	643	FALSE	FALSE		FALSE		1	23.2883
2	124191306	124192738	1433	14	-0.207227	0.037968	metilene	1432	FALSE	TRUE	CNTNAP5	FALSE		3	20.0683
2	237373112	237373676	565	10	-0.207227	0.00028087	metilene	564	FALSE	TRUE	COL6A3	FALSE		2	24.3783
6	72037942	72038960	1019	9	-0.207219	0.014157	metilene	1018	FALSE	TRUE	RIMS1	FALSE		0	17.955
2	218069787	218070816	1030	14	-0.207209	0.0084977	metilene	1029	FALSE	TRUE	RUFY4	TRUE	RUFY4	3	22.4583
4	76563887	76565146	1260	14	-0.207204	0.00037251	metilene	1259	FALSE	TRUE	SHROOM3	FALSE		1	22.0283
11	14438730	14439613	884	9	-0.2072	NA	camel	883	FALSE	FALSE		FALSE		3	22.9517
12	106113355	106115039	1685	18	-0.207151	0.0017707	metilene	1684	FALSE	TRUE	NUAK1	FALSE		3	23.8283
10	2364636	2365575	940	14	-0.20715	0.039333	metilene	939	FALSE	FALSE		FALSE		4	20.6
20	57932879	57933998	1120	14	-0.207144	0.01073	metilene	1119	FALSE	FALSE		FALSE		1	21.3383
X	39522009	39523271	1263	11	-0.20714	0.036346	metilene	1262	FALSE	FALSE		FALSE		1	10.345
20	56216139	56217379	1241	14	-0.207139	0.0029707	metilene	1240	FALSE	FALSE		FALSE		4	22.2433
2	207038744	207039559	816	10	-0.207138	0.033901	metilene	815	FALSE	FALSE		FALSE		1	22.61
5	61572894	61573188	295	10	-0.207138	0.0006657	metilene	294	FALSE	FALSE		FALSE		1	23.075
2	7794980	7797588	2609	25	-0.20713	1.47e-08	metilene	2608	FALSE	FALSE		FALSE		4	21.1217
5	7071140	7072380	1241	19	-0.207127	0.031502	metilene	1240	FALSE	TRUE	LINC02196	FALSE		1	21.855
Y	11816864	11818395	1532	24	-0.207125	0.00010748	metilene	1531	FALSE	FALSE		FALSE		2	10.135
18	36087294	36088483	1190	13	-0.207122	0.0032826	metilene	1189	FALSE	FALSE		FALSE		4	22.5717
4	61345896	61346730	835	11	-0.207118	0.035287	metilene	834	FALSE	TRUE	ADGRL3	FALSE		3	19.6683
7	54955854	54956747	894	15	-0.207092	2.1e-05	metilene	893	FALSE	FALSE		FALSE		4	23.0467
X	50089717	50090883	1167	19	-0.207078	0.00010963	metilene	1166	FALSE	TRUE	CLCN5	FALSE		1	12.71
1	116506556	116507487	932	13	-0.207073	0.00018737	metilene	931	FALSE	FALSE		FALSE		4	22.0733
12	116466453	116467205	753	9	-0.207065	0.015302	metilene	752	FALSE	FALSE		FALSE		2	20.8983
4	17564474	17565680	1207	18	-0.20705	3.22e-10	metilene	1206	FALSE	FALSE		FALSE		2	24.645
18	50647277	50647684	408	8	-0.207042	0.025753	metilene	407	FALSE	TRUE	MAPK4,AC012433.2	FALSE		0	23.6117
8	100660475	100661284	810	18	-0.207024	0.00030672	metilene	809	FALSE	TRUE	SNX31	FALSE		2	24.0583
1	210631538	210633254	1717	17	-0.207017	2.97e-05	metilene	1716	FALSE	TRUE	HHAT	FALSE		3	22.7267
11	78762040	78763520	1481	11	-0.207012	0.0037521	metilene	1480	FALSE	TRUE	TENM4	FALSE		1	21.1833
17	79668666	79669058	393	10	-0.206999	0.0035651	metilene	392	FALSE	FALSE		FALSE		0	26.2117
2	97713884	97714171	288	8	-0.206995	0.0018022	metilene	287	FALSE	TRUE	ZAP70	TRUE	ZAP70	0	23.5867
1	202014504	202014794	291	7	-0.206989	0.043378	metilene	290	FALSE	TRUE	ELF3,AL691482.4	TRUE	ELF3	2	24.4167
9	38387332	38388985	1654	16	-0.206988	0.00020933	metilene	1653	FALSE	FALSE		FALSE		6	24.3233
16	86956328	86956736	409	11	-0.206973	0.00016251	metilene	408	FALSE	TRUE	AC093519.2	FALSE		2	24.7917
17	34661612	34663521	1910	21	-0.206972	0.00011338	metilene	1909	FALSE	FALSE		FALSE		3	21.6533
10	34727274	34728439	1166	17	-0.206971	0.025827	metilene	1165	FALSE	TRUE	PARD3	FALSE		0	22.8183
10	131179512	131180035	524	10	-0.206963	0.037667	metilene	523	FALSE	TRUE	TCERG1L	FALSE		0	20.7367
6	24147495	24148584	1090	13	-0.206961	0.026501	metilene	1089	FALSE	TRUE	NRSN1	FALSE		1	22.285
2	130583601	130584349	749	15	-0.206954	0.0022951	metilene	748	FALSE	TRUE	AC140481.2	FALSE		2	20.6817
4	163828544	163830244	1701	14	-0.20695	0.0014779	metilene	1700	FALSE	TRUE	MARCHF1	FALSE		0	20.6667
10	127328019	127328616	598	12	-0.20695	0.0058351	metilene	597	FALSE	TRUE	DOCK1	FALSE		0	22.1283
20	46276284	46276880	597	10	-0.206945	0.033611	metilene	596	FALSE	TRUE	CDH22	FALSE		3	24.4017
3	178070962	178072206	1245	15	-0.2069	0.0081233	metilene	1244	FALSE	TRUE	AC110992.1	FALSE		2	20.91
11	114041939	114042506	568	12	-0.206891	0.00077257	metilene	567	FALSE	FALSE		FALSE		1	24.78
8	82847535	82848560	1026	13	-0.206879	0.0016538	metilene	1025	FALSE	TRUE	AC060765.2	FALSE		2	22.6883
4	10625957	10627166	1210	16	-0.206867	0.00040134	metilene	1209	FALSE	TRUE	CLNK	FALSE		2	23.1133
4	93470974	93472960	1987	23	-0.206859	3.74e-05	metilene	1986	FALSE	TRUE	GRID2	FALSE		2	19.5933
16	52437614	52438744	1131	11	-0.206859	0.008083	metilene	1130	FALSE	TRUE	TOX3	FALSE		0	23.955
16	56537765	56538485	721	11	-0.206851	0.00034804	metilene	720	FALSE	FALSE		FALSE		5	22.7967
X	7619601	7621624	2024	16	-0.206841	0.01927	metilene	2023	FALSE	TRUE	STS	FALSE		3	11.0433
5	66948188	66948609	422	10	-0.206831	0.0015031	metilene	421	FALSE	TRUE	MAST4	FALSE		0	26.3467
2	12727810	12730007	2198	25	-0.206829	1.56e-14	metilene	2197	FALSE	TRUE	TRIB2	FALSE		2	22.9833
20	56604099	56605023	925	18	-0.206822	1.34e-05	metilene	924	FALSE	FALSE		FALSE		5	21.8767
2	20902409	20903224	816	10	-0.206806	0.016019	metilene	815	FALSE	FALSE		FALSE		1	24.165
8	27248637	27249992	1356	18	-0.206806	1.09e-07	metilene	1355	FALSE	TRUE	STMN4	FALSE		2	24.49
8	20629555	20630462	908	11	-0.206803	0.00035169	metilene	907	FALSE	FALSE		FALSE		3	21.8867
X	134962489	134963192	704	13	-0.206799	0.022134	metilene	703	FALSE	FALSE		FALSE		2	10.6733
X	104218336	104219441	1106	19	-0.206793	0.00067488	metilene	1105	FALSE	FALSE		FALSE		3	12.0417
9	8722713	8723886	1174	12	-0.206766	0.00040067	metilene	1173	FALSE	TRUE	PTPRD	FALSE		2	22.49
4	57106127	57106198	72	7	-0.206763	NA	camel	71	FALSE	TRUE	IGFBP7	FALSE		1	23.2267
8	25362589	25363427	839	12	-0.206761	0.03059	metilene	838	FALSE	TRUE	DOCK5	FALSE		3	21.8017
2	23543484	23544198	715	18	-0.20674	2.72e-06	metilene	714	FALSE	TRUE	KLHL29	FALSE		0	24.4433
10	116723336	116723684	349	9	-0.206728	0.014922	metilene	348	FALSE	TRUE	HSPA12A	FALSE		1	22.6883
6	13804599	13805632	1034	15	-0.206727	0.00031125	metilene	1033	FALSE	TRUE	MCUR1	FALSE		3	22.835
6	53929718	53930256	539	12	-0.206727	0.0079261	metilene	538	FALSE	TRUE	MLIP,AL033384.1	TRUE	MLIP,AL033384.1	0	21.9183
1	220299615	220301594	1980	18	-0.206717	1.13e-08	metilene	1979	FALSE	FALSE		FALSE		3	22.4767
10	115975487	115977849	2363	26	-0.206713	3.3e-10	metilene	2362	FALSE	FALSE		FALSE		1	21.9433
12	95594770	95595795	1026	14	-0.206683	0.010738	metilene	1025	FALSE	FALSE		FALSE		3	21.8633
20	57843914	57845212	1299	24	-0.206677	2.23e-10	metilene	1298	FALSE	FALSE		FALSE		3	23.23
2	223887309	223888346	1038	9	-0.20666	0.032955	metilene	1037	FALSE	TRUE	AC093884.1,WDFY1	FALSE		1	18.9017
X	15303881	15304788	908	12	-0.206636	0.0037288	metilene	907	FALSE	TRUE	ASB11	FALSE		4	11.3083
19	31628253	31629590	1338	15	-0.206626	0.01378	metilene	1337	FALSE	FALSE		FALSE		0	20.4583
3	160195674	160196969	1296	18	-0.206622	4.87e-07	metilene	1295	FALSE	TRUE	IL12A-AS1	FALSE		2	24.88
2	5549872	5550693	822	15	-0.206617	0.024808	metilene	821	FALSE	TRUE	AC107057.1	FALSE		3	22.47
18	45674193	45675506	1314	14	-0.206596	0.0096644	metilene	1313	FALSE	TRUE	SLC14A2,AC023421.2	FALSE		1	21.4583
6	44668797	44669655	859	14	-0.206594	4.47e-06	metilene	858	FALSE	FALSE		FALSE		3	23.1583
10	131320563	131321394	832	14	-0.206586	0.039135	metilene	831	FALSE	FALSE		FALSE		0	23.2333
10	45711166	45712054	889	14	-0.206581	0.020943	metilene	888	FALSE	FALSE		FALSE		2	17.3217
10	81903590	81905658	2069	18	-0.206579	1.1e-07	metilene	2068	FALSE	TRUE	NRG3	FALSE		4	21.005
3	81496115	81497651	1537	18	-0.206569	0.001003	metilene	1536	FALSE	TRUE	GBE1	FALSE		1	21.0483
7	48355164	48356461	1298	11	-0.206569	0.0078529	metilene	1297	FALSE	TRUE	ABCA13	FALSE		1	21.8267
21	38241682	38243376	1695	19	-0.206569	1.94e-05	metilene	1694	FALSE	TRUE	KCNJ15	FALSE		3	21.365
2	212101081	212102645	1565	16	-0.206559	0.020978	metilene	1564	FALSE	TRUE	ERBB4	FALSE		0	17.0333
18	45322562	45323953	1392	9	-0.206559	NA	camel	1391	FALSE	TRUE	SLC14A2	FALSE		3	21.9167
X	97431654	97432781	1128	19	-0.206547	0.019462	metilene	1127	FALSE	TRUE	DIAPH2,DIAPH2-AS1	FALSE		2	11.33
17	5945089	5945680	592	9	-0.206544	0.034644	metilene	591	FALSE	TRUE	AC007846.2	FALSE		2	24.035
16	78244329	78245713	1385	16	-0.206541	0.006294	metilene	1384	FALSE	TRUE	WWOX	FALSE		2	21.7917
1	200105421	200106550	1130	14	-0.206534	9.83e-06	metilene	1129	FALSE	TRUE	NR5A2	FALSE		3	22.73
15	89438681	89439501	821	14	-0.206515	9.33e-05	metilene	820	FALSE	FALSE		FALSE		3	23.7433
12	77226669	77227677	1009	13	-0.206513	0.0035043	metilene	1008	FALSE	TRUE	LINC02464	FALSE		3	20.7783
2	55554033	55554594	562	10	-0.206507	0.036502	metilene	561	FALSE	TRUE	PPP4R3B	FALSE		3	22.7367
7	34276408	34278537	2130	16	-0.20648	4.58e-06	metilene	2129	FALSE	TRUE	AC009262.1	FALSE		5	21.5817
9	98967631	98968356	726	9	-0.206472	0.034232	metilene	725	FALSE	TRUE	COL15A1	FALSE		3	24.9
2	74858911	74859620	710	12	-0.206466	0.0036221	metilene	709	FALSE	TRUE	HK2	FALSE		2	23.525
11	114870770	114871620	851	13	-0.206456	0.001671	metilene	850	FALSE	FALSE		FALSE		1	23.315
12	30855951	30856622	672	10	-0.206434	0.029731	metilene	671	FALSE	TRUE	AC010198.2	FALSE		1	22.3617
17	40507654	40509442	1789	22	-0.206425	0.015089	metilene	1788	FALSE	FALSE		FALSE		6	21.1033
10	80244850	80246761	1912	23	-0.206376	3.63e-09	metilene	1911	FALSE	FALSE		FALSE		3	19.2717
18	9871556	9872658	1103	13	-0.206369	0.0032577	metilene	1102	FALSE	FALSE		FALSE		1	21.015
9	121687584	121688386	803	13	-0.206367	0.049988	metilene	802	FALSE	TRUE	DAB2IP	FALSE		3	24.8933
8	32754968	32755999	1032	16	-0.206361	4.69e-06	metilene	1031	FALSE	TRUE	NRG1	FALSE		1	21.7167
8	119557527	119558454	928	13	-0.206347	0.00017348	metilene	927	FALSE	TRUE	ENPP2	FALSE		1	21.165
11	34472462	34473158	697	15	-0.206343	0.0021518	metilene	696	FALSE	FALSE		FALSE		2	23.3867
7	157086434	157087148	715	10	-0.206333	0.032264	metilene	714	FALSE	FALSE		FALSE		2	15.2267
20	19835464	19836344	881	14	-0.206332	0.018282	metilene	880	FALSE	TRUE	RIN2	FALSE		0	23.38
5	31805485	31806415	931	13	-0.206309	0.012852	metilene	930	FALSE	TRUE	PDZD2	FALSE		1	22.1783
6	52322245	52324682	2438	29	-0.2063	7.16e-12	metilene	2437	FALSE	FALSE		FALSE		6	22.58
1	82886192	82887347	1156	16	-0.206296	0.0061466	metilene	1155	FALSE	FALSE		FALSE		2	17.3883
5	97097258	97098611	1354	12	-0.206293	0.011601	metilene	1353	FALSE	TRUE	LIX1-AS1,LIX1	FALSE		3	21.1317
2	136416383	136418638	2256	22	-0.206249	4.02e-06	metilene	2255	FALSE	FALSE		FALSE		7	22.835
1	236952325	236953207	883	14	-0.206206	0.0015059	metilene	882	FALSE	FALSE		FALSE		1	21.8817
2	175743806	175744375	570	10	-0.206202	0.0075322	metilene	569	FALSE	FALSE		FALSE		0	22.0783
6	161359960	161361206	1247	21	-0.206202	2.97e-09	metilene	1246	FALSE	TRUE	PRKN	FALSE		2	24.1683
13	19935706	19936049	344	5	-0.206194	NA	camel	343	FALSE	FALSE		FALSE		1	22.79
10	112612879	112614460	1582	21	-0.206191	4.55e-05	metilene	1581	FALSE	TRUE	VTI1A	FALSE		0	21.8267
13	75802421	75803156	736	10	-0.206176	0.00351	metilene	735	FALSE	TRUE	AL137782.1,LMO7	FALSE		0	20.1533
6	150810789	150811214	426	9	-0.206167	0.025824	metilene	425	FALSE	TRUE	PLEKHG1	FALSE		1	24.515
X	12421399	12422949	1551	14	-0.20615	0.00073775	metilene	1550	FALSE	TRUE	FRMPD4	FALSE		2	11.7683
2	126463896	126465268	1373	18	-0.206147	0.00015824	metilene	1372	FALSE	FALSE		FALSE		3	21.825
1	166881749	166883012	1264	14	-0.206142	9.88e-06	metilene	1263	FALSE	FALSE		FALSE		4	24.0367
6	32940939	32942855	1917	23	-0.206139	0.0006036	metilene	1916	FALSE	TRUE	HLA-DMB,AL645941.2	TRUE	HLA-DMB	2	23.64
15	52244137	52244490	354	12	-0.206136	0.0072143	metilene	353	FALSE	TRUE	MYO5C	TRUE	MYO5C	0	22.22
12	24223920	24224146	227	7	-0.206132	0.042536	metilene	226	FALSE	TRUE	SOX5,SOX5-AS1	TRUE	SOX5-AS1	0	21.28
7	154874687	154875581	895	15	-0.206131	9.53e-06	metilene	894	FALSE	TRUE	DPP6	FALSE		2	20.4333
1	41772579	41772878	300	8	-0.206126	0.010703	metilene	299	FALSE	TRUE	HIVEP3	FALSE		1	25.5983
5	82893225	82893788	564	10	-0.206125	0.01607	metilene	563	FALSE	FALSE		FALSE		0	22.1617
9	110113361	110115911	2551	38	-0.206115	1.59e-20	metilene	2550	FALSE	TRUE	PALM2AKAP2	FALSE		4	23.1933
4	184115027	184115809	783	9	-0.206108	0.014136	metilene	782	FALSE	TRUE	ENPP6	FALSE		0	26.5783
7	86912024	86913196	1173	12	-0.206092	0.031548	metilene	1172	FALSE	TRUE	KIAA1324L	TRUE	KIAA1324L	1	20.6367
15	26197493	26198595	1103	17	-0.20609	2.49e-07	metilene	1102	FALSE	FALSE		FALSE		2	24.1733
4	152567586	152568836	1251	11	-0.206057	0.00075587	metilene	1250	FALSE	FALSE		FALSE		7	23.355
6	16519638	16520358	721	9	-0.206048	0.034131	metilene	720	FALSE	TRUE	ATXN1	FALSE		0	20.5817
4	76283399	76284190	792	10	-0.206014	0.035228	metilene	791	FALSE	TRUE	FAM47E,AC034139.1,FAM47E-STBD1	FALSE		1	24.7067
2	35814842	35815333	492	13	-0.206002	0.0034202	metilene	491	FALSE	FALSE		FALSE		1	21.21
5	81017566	81018434	869	14	-0.205991	0.0097638	metilene	868	FALSE	TRUE	RASGRF2	TRUE	RASGRF2	1	20.6467
7	91230384	91231757	1374	12	-0.205989	0.00039604	metilene	1373	FALSE	FALSE		FALSE		1	24.0367
4	164293341	164294637	1297	15	-0.205986	0.00061098	metilene	1296	FALSE	TRUE	MARCHF1	FALSE		3	21.57
7	132423732	132424453	722	14	-0.205959	0.00076111	metilene	721	FALSE	TRUE	PLXNA4	FALSE		0	22.1783
9	8547996	8549307	1312	25	-0.205956	7.38e-10	metilene	1311	FALSE	TRUE	PTPRD	FALSE		4	19.2617
8	56019832	56019940	109	5	-0.205938	NA	camel	108	FALSE	FALSE		FALSE		0	28.105
8	48776687	48777978	1292	20	-0.205921	9.52e-08	metilene	1291	FALSE	FALSE		FALSE		1	23.2117
11	83841607	83842902	1296	28	-0.205915	0.00011369	metilene	1295	FALSE	TRUE	DLG2	FALSE		4	18.7067
12	62834730	62835235	506	12	-0.205903	0.030483	metilene	505	FALSE	TRUE	PPM1H	FALSE		0	21.1517
11	44793943	44794813	871	14	-0.2059	0.00016825	metilene	870	FALSE	TRUE	TSPAN18	FALSE		2	24.6067
8	11023425	11024134	710	12	-0.205895	0.0066436	metilene	709	FALSE	TRUE	XKR6	FALSE		2	23.06
6	129756099	129757149	1051	10	-0.20589	0.0035144	metilene	1050	FALSE	FALSE		FALSE		0	22.5083
17	66429396	66430465	1070	11	-0.20589	0.0093501	metilene	1069	FALSE	TRUE	PRKCA	FALSE		1	23.9133
3	170815174	170815799	626	11	-0.205875	0.016092	metilene	625	FALSE	TRUE	AC026316.4,SLC7A14-AS1	FALSE		3	19.5667
10	24750817	24751442	626	11	-0.205863	0.017416	metilene	625	FALSE	FALSE		FALSE		4	22.3717
3	185042116	185042743	628	9	-0.205858	0.032787	metilene	627	FALSE	TRUE	VPS8	FALSE		0	22.2417
1	159205282	159206668	1387	15	-0.205852	0.0011459	metilene	1386	FALSE	TRUE	CADM3-AS1,ACKR1	TRUE	ACKR1	0	22.8383
11	119490809	119491082	274	11	-0.205852	0.00016192	metilene	273	FALSE	TRUE	USP2-AS1	FALSE		2	25.7867
7	28690383	28691985	1603	16	-0.205847	0.00049259	metilene	1602	FALSE	TRUE	CREB5	FALSE		3	21.6083
18	77043604	77044371	768	27	-0.205843	0.017311	metilene	767	FALSE	TRUE	MBP,AC093330.3	TRUE	AC093330.3	0	23.8967
9	78310178	78310795	618	12	-0.205842	0.0029054	metilene	617	FALSE	TRUE	PSAT1	FALSE		2	23.1067
1	30659097	30660174	1078	18	-0.205835	3.73e-05	metilene	1077	FALSE	FALSE		FALSE		1	24.37
8	134498104	134499425	1322	28	-0.205809	0.00035859	metilene	1321	FALSE	TRUE	ZFAT	FALSE		0	9.61167
8	130156046	130158428	2383	14	-0.205787	0.00016737	metilene	2382	FALSE	TRUE	ASAP1	FALSE		6	24.645
10	44063274	44064593	1320	13	-0.205787	0.00019935	metilene	1319	FALSE	FALSE		FALSE		2	20.2733
11	19274932	19276169	1238	18	-0.205778	0.00014693	metilene	1237	FALSE	TRUE	CSRP3-AS1	FALSE		2	23.735
10	70699845	70700342	498	11	-0.205763	0.0039473	metilene	497	FALSE	TRUE	ADAMTS14	FALSE		0	24.53
14	87822675	87823318	644	12	-0.205759	0.0035976	metilene	643	FALSE	TRUE	AL359237.1,AL136501.1	FALSE		0	19.1667
18	76873950	76874438	489	10	-0.205759	0.035855	metilene	488	FALSE	TRUE	ZNF236	FALSE		1	24.1583
8	11969845	11970585	741	12	-0.205737	0.007715	metilene	740	FALSE	FALSE		FALSE		1	23.4933
8	67778755	67780176	1422	13	-0.205731	0.00017972	metilene	1421	FALSE	FALSE		FALSE		0	22.2917
20	5707588	5708972	1385	9	-0.205722	0.0065084	metilene	1384	FALSE	FALSE		FALSE		3	24.0933
8	19654046	19655335	1290	13	-0.205715	0.00085523	metilene	1289	FALSE	TRUE	CSGALNACT1	FALSE		2	21.0233
10	30446821	30448293	1473	21	-0.205707	4.05e-08	metilene	1472	FALSE	TRUE	MAP3K8	FALSE		3	23.32
12	65947861	65949767	1907	28	-0.205705	1.09e-05	metilene	1906	FALSE	TRUE	HMGA2,AC090673.1	TRUE	AC090673.1	2	20.6517
8	8390252	8391873	1622	19	-0.205704	5.49e-06	metilene	1621	FALSE	FALSE		FALSE		2	24.8283
10	37554847	37556055	1209	13	-0.205702	0.002996	metilene	1208	FALSE	FALSE		FALSE		1	21.345
4	82777210	82779110	1901	21	-0.205685	5.37e-09	metilene	1900	FALSE	TRUE	SCD5	FALSE		6	21.2233
4	88753301	88753904	604	7	-0.205663	0.016747	metilene	603	FALSE	TRUE	FAM13A	FALSE		0	22.55
7	80783082	80784023	942	9	-0.205637	0.015086	metilene	941	FALSE	TRUE	SEMA3C	FALSE		0	22.4233
X	39577954	39580455	2502	42	-0.20563	1.98e-09	metilene	2501	FALSE	FALSE		FALSE		5	11.7217
6	21966404	21967530	1127	12	-0.205629	0.014099	metilene	1126	FALSE	TRUE	CASC15	FALSE		1	19.0583
2	120603595	120604212	618	10	-0.205624	0.0036029	metilene	617	FALSE	FALSE		FALSE		5	26.6033
5	126577626	126578414	789	19	-0.205616	3.22e-09	metilene	788	FALSE	TRUE	ALDH7A1	FALSE		3	22.725
5	169706523	169707174	652	11	-0.205609	0.013456	metilene	651	FALSE	TRUE	DOCK2	FALSE		1	22.79
12	40444264	40444970	707	10	-0.205607	0.007817	metilene	706	FALSE	TRUE	MUC19	TRUE	AC107023.1	0	21.63
[truncated: 722 more rows]

## Sheet: DMRs_Undiffvs1C
Table S4: Differentially methylated regions (DMRs) of the CTR Undiff vs 1C comparison.
seqnames	start	end	width	num_cpgs	diff	qValue	tool	length	cgi_overlap	gene_overlap	gene_name	promoter_overlap	promoter_name	num_repeats	mean_cov
1	1011295	1011496	202	5	0.591678	NA	camel	201	FALSE	TRUE	ISG15	FALSE		2	22.5117
1	1017536	1018049	514	9	0.334791	NA	camel	513	FALSE	FALSE		FALSE		1	24.5683
1	1095000	1095309	310	6	0.256289	NA	camel	309	FALSE	TRUE	C1orf159	FALSE		1	23.975
1	1277793	1278238	446	7	0.61271	NA	camel	445	FALSE	TRUE	LINC01786	FALSE		3	25.3317
1	1417242	1417633	392	7	0.385962	NA	camel	391	FALSE	FALSE		FALSE		2	23.5333
1	1567844	1568022	179	8	0.297836	NA	camel	178	FALSE	TRUE	SSU72	FALSE		1	25.6117
1	1569286	1569696	411	12	0.582153	NA	camel	410	FALSE	TRUE	SSU72	FALSE		1	26.2283
1	1727442	1727552	111	6	0.327588	NA	camel	110	FALSE	TRUE	AL031282.2,SLC35E2A	FALSE		0	32.24
1	2009251	2009399	149	6	0.378139	NA	camel	148	FALSE	FALSE		FALSE		3	25.2267
1	2234665	2234717	53	5	0.380761	NA	camel	52	FALSE	TRUE	SKI	FALSE		0	17.9783
1	2237297	2237455	159	6	0.576105	NA	camel	158	FALSE	TRUE	SKI	FALSE		1	24.09
1	2839884	2840376	493	11	0.365847	NA	camel	492	FALSE	FALSE		FALSE		1	27.59
1	3172876	3173007	132	5	0.375252	NA	camel	131	FALSE	TRUE	PRDM16	FALSE		1	25.7183
1	3242663	3242901	239	11	0.246061	NA	camel	238	FALSE	TRUE	PRDM16	FALSE		0	26.67
1	3655361	3655837	477	10	0.327069	NA	camel	476	FALSE	TRUE	TP73	FALSE		1	25.23
1	3804651	3804813	163	6	0.436432	NA	camel	162	FALSE	FALSE		FALSE		1	24.6783
1	4083970	4084701	732	13	0.349749	NA	camel	731	FALSE	FALSE		FALSE		2	23.47
1	5428365	5428563	199	5	0.274748	NA	camel	198	FALSE	FALSE		FALSE		0	23.1433
1	6623710	6624188	479	9	0.571166	NA	camel	478	FALSE	TRUE	PHF13	TRUE	THAP3	0	26.865
1	8575021	8575847	827	8	0.367205	NA	camel	826	FALSE	TRUE	RERE	FALSE		5	19.8083
1	8954864	8955487	624	7	0.325684	NA	camel	623	FALSE	TRUE	CA6	FALSE		3	22.3717
1	9140626	9140801	176	5	0.538495	NA	camel	175	FALSE	FALSE		FALSE		1	22.4067
1	9290014	9290692	679	8	0.324915	NA	camel	678	FALSE	FALSE		FALSE		1	19.76
1	9295754	9295900	147	6	0.41408	NA	camel	146	FALSE	TRUE	SPSB1	FALSE		0	22.625
1	9463773	9463876	104	6	0.555489	NA	camel	103	FALSE	FALSE		FALSE		1	22.495
1	10292081	10292854	774	6	0.546744	NA	camel	773	FALSE	TRUE	KIF1B	FALSE		0	21.2467
1	11010295	11010705	411	8	0.264629	NA	camel	410	FALSE	FALSE		FALSE		2	23.7367
1	13708513	13708614	102	6	0.581794	NA	camel	101	FALSE	TRUE	PRDM2	FALSE		0	22.67
1	13731205	13731673	469	5	0.295791	NA	camel	468	FALSE	TRUE	PRDM2	TRUE	PRDM2	1	22.575
1	16118379	16118565	187	8	0.551299	NA	camel	186	FALSE	FALSE		FALSE		1	19.3167
1	16315999	16316308	310	7	0.527862	NA	camel	309	FALSE	TRUE	FBXO42	TRUE	FBXO42	2	19.8983
1	19205952	19206412	461	7	0.431813	NA	camel	460	FALSE	TRUE	UBR4	FALSE		2	23.49
1	19247357	19247530	174	5	0.463595	NA	camel	173	FALSE	TRUE	EMC1	FALSE		1	27.3617
1	20807198	20807391	194	9	0.454755	NA	camel	193	FALSE	TRUE	EIF4G3	FALSE		0	21.315
1	21306065	21306398	334	5	0.474212	NA	camel	333	FALSE	TRUE	ECE1	FALSE		3	23.88
1	22432415	22433093	679	7	0.558596	NA	camel	678	FALSE	TRUE	ZBTB40	FALSE		5	21.3
1	23070756	23071348	593	6	0.442799	NA	camel	592	FALSE	TRUE	KDM1A,AL031428.1	FALSE		1	21.035
1	25360305	25360596	292	5	0.400674	NA	camel	291	FALSE	TRUE	TMEM50A	FALSE		1	23.0733
1	25610008	25610288	281	6	0.274244	NA	camel	280	FALSE	FALSE		FALSE		1	22.8567
1	26212679	26212820	142	5	0.26713	NA	camel	141	FALSE	FALSE		FALSE		0	28.6567
1	30986720	30987258	539	8	0.394955	NA	camel	538	FALSE	TRUE	PUM1	FALSE		1	20.5733
1	31030635	31030879	245	6	0.55071	NA	camel	244	FALSE	TRUE	PUM1	FALSE		1	25.6733
1	31090254	31090634	381	8	0.427518	NA	camel	380	FALSE	FALSE		FALSE		1	20.0983
1	31401175	31401277	103	5	0.444272	NA	camel	102	FALSE	FALSE		FALSE		2	22.4117
1	34631063	34631645	583	7	0.330472	NA	camel	582	FALSE	FALSE		FALSE		2	21.2133
1	35581138	35581402	265	5	0.639969	NA	camel	264	FALSE	TRUE	TFAP2E	FALSE		1	19.71
1	36590400	36590876	477	7	0.400282	NA	camel	476	FALSE	FALSE		FALSE		1	21.7933
1	36676298	36676426	129	5	0.559055	NA	camel	128	FALSE	FALSE		FALSE		0	22.4617
1	37590719	37591022	304	5	0.463956	NA	camel	303	FALSE	TRUE	GNL2	FALSE		0	23.8733
1	37805797	37806004	208	6	0.386017	NA	camel	207	FALSE	TRUE	YRDC	TRUE	C1orf122	0	22.3983
1	39421160	39421425	266	5	0.37208	NA	camel	265	FALSE	TRUE	MACF1	FALSE		1	25.2117
1	39877380	39877740	361	5	0.481131	NA	camel	360	FALSE	TRUE	TRIT1	FALSE		0	20.785
1	40924279	40924609	331	6	0.664662	NA	camel	330	FALSE	FALSE		FALSE		2	23.9183
1	41825168	41825356	189	7	0.72013	NA	camel	188	FALSE	TRUE	HIVEP3	FALSE		1	22.0067
1	42706381	42706658	278	6	0.462058	NA	camel	277	FALSE	FALSE		FALSE		2	22.2633
1	44234551	44234805	255	5	0.39148	NA	camel	254	FALSE	TRUE	ERI3	FALSE		3	25.2317
1	45047122	45047319	198	5	0.545615	NA	camel	197	FALSE	TRUE	ZSWIM5	FALSE		1	28.0383
1	46103099	46103307	209	5	0.540048	NA	camel	208	FALSE	TRUE	PIK3R3,P3R3URF-PIK3R3	FALSE		2	25.8467
1	50650403	50651821	1419	8	0.502075	NA	camel	1418	FALSE	TRUE	FAF1	FALSE		2	24.2
1	51422617	51423209	593	8	0.268684	NA	camel	592	FALSE	TRUE	EPS15	TRUE	EPS15	0	20.5183
1	51804382	51805086	705	13	0.658829	0.00021945	metilene	704	FALSE	TRUE	NRDC	FALSE		0	26.11
1	51804433	51805088	656	12	0.726515	NA	camel	655	FALSE	TRUE	NRDC	FALSE		0	26.1967
1	52045600	52046128	529	6	0.337338	NA	camel	528	FALSE	TRUE	TXNDC12	FALSE		5	23.2617
1	52268129	52269191	1063	9	0.440236	NA	camel	1062	FALSE	TRUE	ZFYVE9	FALSE		2	22.3767
1	52402401	52402672	272	5	0.554444	NA	camel	271	FALSE	TRUE	ORC1	FALSE		1	22.4467
1	52497019	52497650	632	7	0.348553	NA	camel	631	FALSE	TRUE	TUT4	FALSE		2	20.62
1	54225434	54225754	321	6	0.438718	NA	camel	320	FALSE	TRUE	MRPL37,SSBP3	FALSE		0	22.6133
1	54757214	54757690	477	6	0.420098	NA	camel	476	FALSE	TRUE	PARS2	FALSE		2	22.6
1	55011275	55011399	125	5	0.546956	NA	camel	124	FALSE	TRUE	BSND	FALSE		2	26.47
1	56277699	56278679	981	7	0.472848	NA	camel	980	FALSE	TRUE	AC119674.1,AC119674.2	FALSE		4	21.5717
1	65527089	65527818	730	7	0.391144	NA	camel	729	FALSE	TRUE	LEPR	FALSE		1	23.5083
1	87463642	87464437	796	7	0.364393	NA	camel	795	FALSE	FALSE		FALSE		3	20.1233
1	88403724	88404360	637	7	0.497933	NA	camel	636	FALSE	TRUE	PKN2-AS1	FALSE		1	21.71
1	89303161	89303234	74	6	0.214625	NA	camel	73	FALSE	FALSE		FALSE		1	18.875
1	92769835	92770517	683	7	0.39972	NA	camel	682	FALSE	TRUE	EVI5	FALSE		4	22.0783
1	95502762	95503045	284	6	0.317916	NA	camel	283	FALSE	FALSE		FALSE		1	24.3
1	105926700	105926823	124	7	0.206739	NA	camel	123	FALSE	FALSE		FALSE		1	17.145
1	108590612	108591300	689	7	0.426203	NA	camel	688	FALSE	TRUE	FAM102B	FALSE		1	23.54
1	109863419	109863632	214	6	0.411835	NA	camel	213	FALSE	TRUE	LINC01768	FALSE		1	24.0983
1	111144464	111144883	420	7	0.407093	NA	camel	419	FALSE	TRUE	CEPT1	TRUE	CEPT1	0	20.545
1	113187557	113187792	236	6	0.673619	NA	camel	235	FALSE	FALSE		FALSE		1	24.3417
1	115985385	115985715	331	7	0.326654	NA	camel	330	FALSE	TRUE	SLC22A15	FALSE		2	26.48
1	116574406	116574775	370	6	0.484716	NA	camel	369	FALSE	TRUE	IGSF3	FALSE		0	26.3
1	116653838	116654344	507	8	0.434699	NA	camel	506	FALSE	TRUE	IGSF3	FALSE		0	23.6333
1	155593333	155593707	375	6	0.26141	NA	camel	374	FALSE	FALSE		FALSE		3	24.845
1	165644574	165644916	343	5	0.245721	NA	camel	342	FALSE	TRUE	MGST3	TRUE	MGST3	2	23.8217
1	167599631	167599696	66	7	0.23889	NA	camel	65	FALSE	FALSE		FALSE		1	23.4817
1	178680697	178680893	197	7	0.376491	NA	camel	196	FALSE	FALSE		FALSE		2	22.9617
1	184619369	184619763	395	8	0.287381	NA	camel	394	FALSE	TRUE	C1orf21,AL713852.1	FALSE		0	21.5767
1	199914647	199915542	896	7	0.347046	NA	camel	895	FALSE	FALSE		FALSE		3	21.5333
1	200571171	200572221	1051	12	0.299359	NA	camel	1050	FALSE	TRUE	KIF14	FALSE		1	19.6617
1	202623940	202624164	225	6	0.503324	NA	camel	224	FALSE	TRUE	SYT2	FALSE		0	20.9617
1	202938872	202939287	416	5	0.377991	NA	camel	415	FALSE	FALSE		FALSE		2	24.6367
1	203001887	203002291	405	12	0.695288	NA	camel	404	FALSE	FALSE		FALSE		2	21.515
1	204601399	204602131	733	10	0.359457	NA	camel	732	FALSE	FALSE		TRUE	AL512306.3	1	22.2617
1	205118212	205118716	505	11	0.550171	NA	camel	504	FALSE	TRUE	RBBP5	FALSE		3	20.6967
1	206483495	206484841	1347	9	0.589794	NA	camel	1346	FALSE	TRUE	IKBKE	FALSE		4	22.485
1	206608379	206608629	251	5	0.573832	NA	camel	250	FALSE	TRUE	EIF2D	TRUE	EIF2D	0	22.805
1	214439542	214439659	118	6	0.330365	NA	camel	117	FALSE	TRUE	PTPN14	FALSE		0	24.5983
1	216627133	216627626	494	5	0.212729	NA	camel	493	FALSE	TRUE	ESRRG	FALSE		0	20.2917
1	223353974	223354235	262	6	0.414307	NA	camel	261	FALSE	TRUE	SUSD4	FALSE		1	24.0717
1	224226174	224226716	543	5	0.389751	NA	camel	542	FALSE	TRUE	AC092809.5	FALSE		2	23.4967
1	225781961	225782321	361	7	0.37129	NA	camel	360	FALSE	TRUE	SRP9	FALSE		1	23.9233
1	226990557	226990762	206	5	0.422215	NA	camel	205	FALSE	TRUE	CDC42BPA	FALSE		0	28.1933
1	230132297	230133486	1190	14	0.331787	NA	camel	1189	FALSE	TRUE	GALNT2	FALSE		2	23.6833
1	231098961	231099590	630	8	0.630533	NA	camel	629	FALSE	FALSE		FALSE		3	21.5117
1	231846598	231846791	194	5	0.386256	NA	camel	193	FALSE	TRUE	DISC1,AL136171.2	TRUE	AL136171.2	0	21.5933
1	232679718	232680078	361	7	0.275412	NA	camel	360	FALSE	FALSE		FALSE		2	21.4233
1	234715861	234716098	238	5	0.383972	NA	camel	237	FALSE	TRUE	AL160408.6	FALSE		1	25.1883
1	234905543	234906049	507	6	0.332637	NA	camel	506	FALSE	TRUE	AL391832.4	FALSE		1	22.8917
1	235181206	235181833	628	6	0.368392	NA	camel	627	FALSE	TRUE	ARID4B	TRUE	ARID4B	0	22.6
1	236158332	236158611	280	8	0.429515	NA	camel	279	FALSE	TRUE	GPR137B	FALSE		2	24.75
1	239849367	239849897	531	7	0.550433	NA	camel	530	FALSE	TRUE	CHRM3	FALSE		1	25.1183
1	241293054	241293409	356	5	0.468385	NA	camel	355	FALSE	TRUE	RGS7	FALSE		1	21.1867
1	244053907	244054090	184	7	0.360664	NA	camel	183	FALSE	TRUE	ZBTB18	FALSE		0	22.265
1	244341257	244341870	614	13	0.313091	NA	camel	613	FALSE	FALSE		FALSE		1	23.82
1	247196950	247197198	249	6	0.323301	NA	camel	248	FALSE	FALSE		FALSE		2	22.395
2	606316	606708	393	8	0.248441	NA	camel	392	FALSE	FALSE		FALSE		0	23.595
2	2459806	2460629	824	10	0.426636	NA	camel	823	FALSE	FALSE		FALSE		2	23.4117
2	5704516	5704915	400	5	0.43173	NA	camel	399	FALSE	TRUE	AC010729.2	FALSE		2	21.7917
2	5999438	5999860	423	5	0.537994	NA	camel	422	FALSE	TRUE	SILC1	FALSE		1	18.1883
2	7978034	7978247	214	5	0.349077	NA	camel	213	FALSE	TRUE	LINC00298	FALSE		0	23.44
2	9253604	9253974	371	7	0.551347	NA	camel	370	FALSE	TRUE	ASAP2	FALSE		3	21.7367
2	9418541	9418765	225	5	0.434761	NA	camel	224	FALSE	TRUE	ITGB1BP1	FALSE		0	22.6317
2	10442022	10442169	148	7	0.469471	NA	camel	147	FALSE	TRUE	ODC1	FALSE		0	25.4983
2	11095059	11095302	244	7	0.380997	NA	camel	243	FALSE	FALSE		FALSE		0	22.7583
2	15861595	15862490	896	10	0.341986	NA	camel	895	FALSE	FALSE		FALSE		2	21.02
2	15870377	15870923	547	6	0.446417	NA	camel	546	FALSE	FALSE		FALSE		2	21.3717
2	17660172	17660566	395	5	0.304387	NA	camel	394	FALSE	FALSE		FALSE		2	21.24
2	23484324	23484492	169	5	0.343677	NA	camel	168	FALSE	TRUE	KLHL29	FALSE		0	25.8883
2	25048622	25049291	670	10	0.369094	NA	camel	669	FALSE	TRUE	EFR3B	FALSE		3	22.255
2	25190567	25191507	941	9	0.376627	NA	camel	940	FALSE	FALSE		FALSE		4	23.2117
2	25607300	25608353	1054	8	0.283478	NA	camel	1053	FALSE	TRUE	DTNB	TRUE	DTNB	0	22.4683
2	25741669	25742071	403	6	0.720133	NA	camel	402	FALSE	TRUE	ASXL2	FALSE		0	22.2217
2	27227326	27227829	504	7	0.458949	NA	camel	503	FALSE	TRUE	CAD	TRUE	CAD	0	24.7667
2	28398430	28398841	412	8	0.569873	NA	camel	411	FALSE	TRUE	FOSL2	FALSE		0	22.7967
2	29202575	29202935	361	6	0.386942	NA	camel	360	FALSE	TRUE	ALK	FALSE		1	22.465
2	32180712	32180958	247	6	0.457139	NA	camel	246	FALSE	TRUE	SLC30A6	FALSE		1	20.5183
2	32253988	32254641	654	8	0.434027	NA	camel	653	FALSE	TRUE	NLRC4	FALSE		3	21.1967
2	32874623	32874929	307	11	0.364728	NA	camel	306	FALSE	TRUE	LINC00486	FALSE		1	24.5317
2	33134974	33135523	550	7	0.35771	NA	camel	549	FALSE	TRUE	LTBP1	TRUE	LTBP1	0	20.6267
2	36521691	36521994	304	6	0.344632	NA	camel	303	FALSE	TRUE	CRIM1	FALSE		0	23.8283
2	39008591	39009490	900	8	0.223672	NA	camel	899	FALSE	TRUE	SOS1	FALSE		2	16.8617
2	41877469	41877556	88	5	0.246311	NA	camel	87	FALSE	TRUE	LINC01913	TRUE	LINC01913	0	22.5117
2	42211619	42211884	266	6	0.425906	NA	camel	265	FALSE	TRUE	EML4	FALSE		1	21.1917
2	43432296	43432782	487	5	0.254424	NA	camel	486	FALSE	TRUE	THADA	FALSE		1	18.4483
2	44025287	44025620	334	5	0.534808	NA	camel	333	FALSE	FALSE		FALSE		0	22.665
2	45224246	45224468	223	7	0.28061	NA	camel	222	FALSE	TRUE	LINC01121	FALSE		1	22.225
2	45268033	45268535	503	7	0.444254	NA	camel	502	FALSE	TRUE	LINC01121	FALSE		0	24.1117
2	45929327	45929389	63	6	0.226381	NA	camel	62	FALSE	TRUE	PRKCE	FALSE		0	19.8617
2	55640398	55641053	656	9	0.358235	NA	camel	655	FALSE	TRUE	PNPT1	FALSE		2	23.2167
2	61487126	61487290	165	5	0.515932	NA	camel	164	FALSE	TRUE	XPO1	FALSE		1	21.1967
2	62205275	62205570	296	8	0.516144	NA	camel	295	FALSE	TRUE	B3GNT2	TRUE	MIR5192	0	23.0383
2	64621417	64622045	629	10	0.581005	NA	camel	628	FALSE	FALSE		FALSE		4	23.69
2	66585808	66586031	224	6	0.563374	NA	camel	223	FALSE	TRUE	LINC01798	FALSE		0	22.3517
2	68789273	68789334	62	6	0.516431	NA	camel	61	FALSE	TRUE	ARHGAP25	FALSE		1	24.6033
2	70148902	70149386	485	9	0.419085	NA	camel	484	FALSE	FALSE		FALSE		1	24.9533
2	70236168	70236325	158	6	0.654406	NA	camel	157	FALSE	TRUE	C2orf42,TIA1	TRUE	TIA1	1	20.215
2	70251203	70251744	542	5	0.508244	NA	camel	541	FALSE	FALSE		FALSE		2	21.9017
2	70751639	70752098	460	6	0.352646	NA	camel	459	FALSE	TRUE	ADD2	FALSE		1	25.7567
2	71418873	71419374	502	8	0.46771	NA	camel	501	FALSE	TRUE	ZNF638	TRUE	ZNF638	0	23.7783
2	74066169	74067659	1491	10	0.438998	NA	camel	1490	FALSE	TRUE	TET3	FALSE		4	23.7633
2	77076423	77076787	365	5	0.445906	NA	camel	364	FALSE	TRUE	LRRTM4	FALSE		0	22.6417
2	80547750	80547881	132	8	-0.23484	NA	camel	131	FALSE	TRUE	CTNNA2	FALSE		1	21.17
[truncated: 1,352 more rows]

## Sheet: DMRs_Diffvs1C
Table S4: Differentially methylated regions (DMRs) of the CTR Diff vs 1C comparison.
[truncated: 1,002 more rows]

[truncated: 1 more sheets: DMRs_Undiffvs4C]
